# Supplementary material for: Socially meaningful visual context either enhances or inhibits vocalisation processing in the macaque brain
Source: Nat Commun. 2022 Aug 19;13:4886. doi: 10.1038/s41467-022-32512-9 (PMC9391382; doi:10.1038/s41467-022-32512-9)
Supplement: Supplementary file 4 — Source Data [file 41467_2022_32512_MOESM4_ESM.xlsx]

## Sheet: figure 5
STS FACE index AC/AI			LS FACE index AC/AI				STS FACE AC/AI		LS FACE AC/AI
repetion 1	repetion 2	repetion 3	repetion 1	repetion 2	repetion 3		D1	D2	D1	D2
0.235501	0.43537	1.22662	-0.298611	-0.966559	1.42179		0.76833	0.0653345	0.440795	0.849795
0.0764251	1.81629	0.852425	0.0696642	0.0831782	0.981819		0.11005	0.225693	0.116016	1.21266
0.272696	0.63117	0.756212	0.0811004	3.84633	1.1079		1.03665	0.555206	0.185444	0.424033
0.144408	7.04467	0.734597	0.107186	0.645676	1.69986		0.405773	0.0995605	0.33836	0.138426
0.588312	1.42959	1.91087	0.329647	0.954074	-2.40574		0.0819238	0.965795	0.14114	0.0838748
0.313929	0.730674	0.961251	-0.742713	1.93928	5.4425		0.450614	1.18558	1.21282	0.174021
0.284625	0.810309	0.618492	-0.0628531	0.164516	1.13054		0.361096	1.17671	0.517276	0.559783
0.11435	0.293099	0.298109	0.105618	-0.00430038	1.01527		0.568428	1.75037	1.57957	2.22317
0.418353	-0.133043	1.39979	0.0900233	0.123684	-0.561164		0.478033	0.919792	0.973097	0.66262
0.434478	0.134096	0.588738	0.172124	2.50071	3.23239		0.351805	1.54453	0.824148	0.190757
0.53158	-1.00311	1.28642					0.196786	1.67245
0.344383	0.229625	2.09131					0.83145	0.969045
0.136037	0.688778	0.656008					0.581306	0.979753
0.308472	0.367064	0.760498					0.83145	1.14411

## Sheet: figure 6
A													B
AC F-	AI F-	AC F+	AI F+	S1- AC	S1- AI	S2- AC	S2- AI	S1+ AC	S1+ AI	S2- AC	S2- AI		F-	F+	S1-	S2-	S1+	S2+
130.41	131.17	138.05	141.38	129.48	133.73	138.55	138.71	139.35	145.08	134.56	140.77		-0.7624	-3.3288	-4.2435	-0.1633	-5.7293	-6.2176
130.4	131.18	138.05	141.34	129.48	133.71	138.55	138.73	139.33	145.07	134.57	140.77		-0.787	-3.2996	-4.2215	-0.1753	-5.7395	-6.2012
130.38	131.19	138.04	141.31	129.48	133.69	138.56	138.75	139.31	145.06	134.58	140.76		-0.8116	-3.2704	-4.2028	-0.1942	-5.7496	-6.1847
130.36	131.2	138.04	141.28	129.48	133.67	138.57	138.78	139.29	145.05	134.59	140.76		-0.8363	-3.2413	-4.1841	-0.2133	-5.7597	-6.1683
130.35	131.21	138.04	141.25	129.48	133.65	138.58	138.81	139.27	145.04	134.6	140.75		-0.8609	-3.2121	-4.1654	-0.2324	-5.7698	-6.1518
130.33	131.22	138.03	141.21	129.48	133.63	138.59	138.84	139.25	145.03	134.61	140.74		-0.8855	-3.1829	-4.1497	-0.2549	-5.78	-6.1354
130.32	131.23	138.02	141.18	129.48	133.61	138.6	138.88	139.23	145.02	134.62	140.74		-0.9102	-3.1572	-4.1341	-0.2774	-5.7868	-6.1157
130.3	131.24	138.02	141.15	129.48	133.59	138.61	138.91	139.21	145	134.63	140.73		-0.9348	-3.1315	-4.1186	-0.3	-5.7901	-6.0961
130.29	131.25	138.01	141.12	129.47	133.58	138.62	138.95	139.2	144.99	134.65	140.72		-0.9595	-3.1059	-4.103	-0.3258	-5.7935	-6.0765
130.27	131.26	138	141.08	129.47	133.56	138.64	138.94	139.18	144.98	134.66	140.72		-0.9809	-3.0802	-4.0906	-0.2976	-5.7935	-6.0568
130.26	131.26	138	141.08	129.46	133.54	138.65	138.92	139.17	144.96	134.67	140.71		-1.0024	-3.0871	-4.0782	-0.2694	-5.7935	-6.0338
130.25	131.27	137.99	141.09	129.46	133.52	138.67	138.91	139.16	144.95	134.68	140.7		-1.0238	-3.097	-4.0627	-0.2443	-5.7901	-6.0108
130.24	131.28	137.98	141.09	129.45	133.5	138.68	138.9	139.15	144.93	134.7	140.69		-1.0453	-3.1069	-4.0504	-0.2224	-5.7832	-5.9878
130.23	131.29	137.98	141.09	129.45	133.49	138.69	138.89	139.15	144.92	134.71	140.68		-1.0667	-3.1168	-4.0413	-0.2004	-5.7728	-5.9648
130.21	131.3	137.97	141.1	129.44	133.47	138.71	138.93	139.15	144.91	134.73	140.67		-1.0882	-3.1233	-4.0323	-0.229	-5.7588	-5.9386
130.2	131.31	137.97	141.1	129.43	133.46	138.72	138.98	139.15	144.89	134.74	140.66		-1.1096	-3.1328	-4.0232	-0.2576	-5.7448	-5.9125
130.19	131.32	137.97	141.11	129.43	133.44	138.73	139.02	139.15	144.88	134.76	140.65		-1.1279	-3.1423	-4.0141	-0.2894	-5.7342	-5.8863
130.18	131.33	137.96	141.11	129.42	133.43	138.74	139.06	139.15	144.87	134.78	140.64		-1.1462	-3.1519	-4.0019	-0.3211	-5.7236	-5.8602
130.17	131.34	137.96	141.12	129.42	133.41	138.74	139.1	139.15	144.86	134.79	140.63		-1.1645	-3.1614	-3.9928	-0.3561	-5.713	-5.834
130.16	131.35	137.96	141.13	129.42	133.4	138.75	139.14	139.15	144.85	134.81	140.62		-1.1828	-3.174	-3.9838	-0.391	-5.7025	-5.8079
130.16	131.36	137.95	141.14	129.41	133.39	138.75	139.18	139.15	144.84	134.82	140.61		-1.1981	-3.1867	-3.9747	-0.4292	-5.6919	-5.7817
130.15	131.37	137.95	141.15	129.41	133.38	138.75	139.22	139.15	144.83	134.84	140.6		-1.2133	-3.1993	-3.9656	-0.4674	-5.6813	-5.7556
130.15	131.37	137.95	141.16	129.41	133.36	138.75	139.26	139.15	144.82	134.86	140.59		-1.2285	-3.2084	-3.9566	-0.5057	-5.6707	-5.7294
130.14	131.38	137.95	141.17	129.4	133.35	138.75	139.3	139.15	144.81	134.87	140.58		-1.2376	-3.2207	-3.9475	-0.5473	-5.6602	-5.7033
130.14	131.39	137.95	141.18	129.4	133.34	138.74	139.34	139.15	144.8	134.89	140.57		-1.2468	-3.233	-3.9416	-0.5923	-5.6496	-5.6771
130.14	131.39	137.95	141.19	129.4	133.33	138.74	139.37	139.15	144.79	134.9	140.56		-1.256	-3.2453	-3.9357	-0.634	-5.639	-5.651
130.14	131.4	137.95	141.21	129.4	133.32	138.73	139.41	139.15	144.78	134.92	140.55		-1.2591	-3.2576	-3.9297	-0.6757	-5.6284	-5.6248
130.14	131.41	137.95	141.22	129.39	133.32	138.72	139.44	139.15	144.77	134.94	140.54		-1.2622	-3.2731	-3.9238	-0.7209	-5.6178	-5.5987
130.15	131.41	137.95	141.24	129.39	133.31	138.71	139.47	139.15	144.76	134.95	140.53		-1.2654	-3.2886	-3.9179	-0.7628	-5.6037	-5.5725
130.15	131.41	137.95	141.22	129.39	133.3	138.7	139.5	139.15	144.74	134.97	140.52		-1.2655	-3.2685	-3.912	-0.8046	-5.5895	-5.5464
130.15	131.42	137.95	141.2	129.38	133.29	138.69	139.53	139.16	144.73	134.99	140.51		-1.2656	-3.2484	-3.9061	-0.8432	-5.5754	-5.5235
130.16	131.42	137.95	141.18	129.38	133.28	138.68	139.56	139.17	144.72	135	140.5		-1.2656	-3.2282	-3.9032	-0.8852	-5.5577	-5.5006
130.16	131.42	137.95	141.16	129.38	133.28	138.66	139.58	139.17	144.71	135.02	140.5		-1.2657	-3.2081	-3.9004	-0.9201	-5.54	-5.4778
130.16	131.43	137.95	141.14	129.37	133.27	138.65	139.6	139.18	144.71	135.03	140.49		-1.2658	-3.1912	-3.9008	-0.9551	-5.5258	-5.4515
130.16	131.43	137.95	141.12	129.36	133.26	138.64	139.63	139.19	144.7	135.05	140.48		-1.2659	-3.1744	-3.9011	-0.99	-5.5116	-5.4252
130.17	131.43	137.95	141.11	129.36	133.26	138.62	139.64	139.2	144.69	135.07	140.47		-1.2629	-3.1575	-3.9015	-1.0215	-5.4939	-5.3989
130.17	131.43	137.95	141.09	129.35	133.25	138.61	139.66	139.17	144.68	135.08	140.46		-1.2599	-3.1406	-3.9018	-1.053	-5.519	-5.3726
130.18	131.43	137.95	141.07	129.34	133.25	138.59	139.68	139.13	144.68	135.1	140.45		-1.2538	-3.1237	-3.9022	-1.0808	-5.544	-5.3463
130.18	131.43	137.95	141.06	129.34	133.24	138.58	139.69	139.1	144.67	135.11	140.43		-1.2478	-3.1068	-3.9026	-1.1051	-5.5725	-5.32
130.19	131.43	137.95	141.04	129.33	133.23	138.56	139.7	139.07	144.67	135.13	140.42		-1.2417	-3.0899	-3.8997	-1.1327	-5.5976	-5.2937
130.19	131.43	137.95	141.02	129.33	133.23	138.55	139.71	139.04	144.67	135.15	140.42		-1.2357	-3.0731	-3.8968	-1.1603	-5.6263	-5.2707
130.2	131.42	137.95	141	129.32	133.22	138.53	139.72	139.02	144.67	135.16	140.41		-1.2234	-3.0562	-3.8971	-1.1879	-5.655	-5.2478
130.21	131.42	137.95	140.99	129.32	133.22	138.51	139.73	138.99	144.67	135.18	140.4		-1.2111	-3.0393	-3.8974	-1.2191	-5.6837	-5.2248
130.21	131.41	137.95	140.97	129.31	133.21	138.49	139.74	138.96	144.67	135.2	140.4		-1.1988	-3.0224	-3.9006	-1.2535	-5.7124	-5.2018
130.22	131.41	137.95	140.95	129.31	133.21	138.46	139.75	138.93	144.67	135.21	140.39		-1.1865	-3.0055	-3.9039	-1.2878	-5.7411	-5.1788
130.22	131.4	137.95	140.94	129.3	133.21	138.44	139.76	138.9	144.67	135.23	140.39		-1.1742	-2.9886	-3.9072	-1.3222	-5.7665	-5.1559
130.23	131.39	137.95	140.92	129.29	133.2	138.42	139.77	138.88	144.67	135.25	140.38		-1.1619	-2.9718	-3.9105	-1.3562	-5.7918	-5.1329
130.24	131.39	137.95	140.9	129.28	133.19	138.39	139.78	138.85	144.67	135.27	140.38		-1.1496	-2.9549	-3.9105	-1.3831	-5.8171	-5.1099
130.24	131.38	137.95	140.89	129.28	133.19	138.37	139.78	138.83	144.67	135.29	140.37		-1.1373	-2.938	-3.9106	-1.41	-5.8424	-5.0835
130.25	131.37	137.95	140.87	129.27	133.18	138.34	139.78	138.8	144.67	135.31	140.37		-1.1219	-2.9211	-3.9107	-1.44	-5.8678	-5.0571
130.26	131.36	137.95	140.85	129.26	133.18	138.32	139.79	138.78	144.67	135.33	140.36		-1.1034	-2.9042	-3.9139	-1.47	-5.8931	-5.034
130.26	131.35	137.95	140.84	129.26	133.18	138.29	139.79	138.75	144.67	135.35	140.36		-1.0849	-2.8873	-3.917	-1.5067	-5.9184	-5.011
130.27	131.33	137.95	140.82	129.25	133.17	138.26	139.8	138.73	144.67	135.37	140.36		-1.0663	-2.8705	-3.9232	-1.5433	-5.9437	-4.988
130.27	131.32	137.95	140.8	129.24	133.17	138.22	139.81	138.7	144.67	135.39	140.35		-1.0478	-2.8536	-3.9231	-1.583	-5.966	-4.965
130.28	131.31	137.95	140.79	129.24	133.16	138.19	139.81	138.68	144.67	135.41	140.35		-1.0293	-2.8367	-3.923	-1.6227	-5.9883	-4.9385
130.28	131.29	137.95	140.77	129.23	133.15	138.16	139.82	138.66	144.67	135.43	140.35		-1.0107	-2.8166	-3.9229	-1.6624	-6.0076	-4.9121
130.28	131.27	137.95	140.75	129.22	133.15	138.13	139.83	138.64	144.67	135.46	140.34		-0.9953	-2.7965	-3.9228	-1.7021	-6.0269	-4.8857
130.28	131.26	137.95	140.72	129.22	133.14	138.09	139.84	138.63	144.67	135.48	140.34		-0.9798	-2.7763	-3.9227	-1.7418	-6.043	-4.8592
130.28	131.24	137.95	140.7	129.22	133.14	138.06	139.85	138.61	144.67	135.51	140.34		-0.9674	-2.7562	-3.9195	-1.7849	-6.0561	-4.8293
130.27	131.23	137.95	140.68	129.21	133.13	138.03	139.86	138.6	144.67	135.53	140.33		-0.955	-2.7361	-3.9162	-1.8246	-6.0691	-4.7994
130.27	131.21	137.95	140.66	129.21	133.12	138	139.87	138.59	144.67	135.56	140.33		-0.9426	-2.716	-3.9129	-1.8642	-6.0789	-4.7695
130.26	131.2	137.95	140.64	129.21	133.12	137.97	139.88	138.58	144.67	135.59	140.33		-0.9334	-2.6927	-3.9096	-1.9071	-6.0855	-4.7395
130.26	131.18	137.95	140.62	129.2	133.11	137.95	139.9	138.58	144.67	135.61	140.32		-0.9241	-2.6694	-3.9064	-1.9566	-6.0889	-4.7096
130.25	131.17	137.95	140.59	129.2	133.1	137.92	139.93	138.58	144.67	135.64	140.32		-0.9181	-2.6461	-3.9061	-2.0094	-6.0889	-4.6797
130.24	131.15	137.95	140.57	129.19	133.09	137.89	139.95	138.58	144.67	135.66	140.31		-0.912	-2.6162	-3.9026	-2.0653	-6.0889	-4.6498
130.23	131.14	137.96	140.54	129.19	133.09	137.86	139.98	138.58	144.67	135.69	140.31		-0.9059	-2.5863	-3.8962	-2.121	-6.0855	-4.6199
130.22	131.12	137.96	140.52	129.19	133.08	137.84	140.02	138.59	144.67	135.72	140.31		-0.8999	-2.5563	-3.8898	-2.1797	-6.0821	-4.5899
130.21	131.1	137.96	140.49	129.19	133.07	137.81	140.05	138.59	144.67	135.74	140.3		-0.8971	-2.5268	-3.8833	-2.2415	-6.0753	-4.56
130.19	131.09	137.96	140.46	129.19	133.07	137.78	140.09	138.6	144.67	135.77	140.3		-0.8942	-2.4973	-3.8769	-2.3034	-6.0685	-4.5301
130.18	131.07	137.96	140.42	129.19	133.06	137.76	140.12	138.61	144.67	135.8	140.29		-0.8914	-2.4647	-3.8705	-2.3616	-6.0617	-4.4968
130.17	131.06	137.96	140.39	129.19	133.06	137.73	140.15	138.62	144.67	135.82	140.29		-0.8886	-2.4321	-3.8641	-2.4199	-6.0549	-4.4634
130.16	131.04	137.96	140.36	129.19	133.05	137.71	140.19	138.62	144.67	135.85	140.28		-0.8858	-2.3995	-3.8544	-2.4782	-6.0481	-4.4301
130.14	131.03	137.96	140.32	129.19	133.04	137.68	140.22	138.63	144.67	135.88	140.27		-0.8829	-2.3639	-3.8447	-2.5331	-6.0413	-4.3967
130.13	131.01	137.96	140.29	129.19	133.03	137.66	140.25	138.64	144.67	135.9	140.27		-0.8801	-2.3283	-3.835	-2.588	-6.0345	-4.3634
130.12	131	137.96	140.25	129.19	133.02	137.64	140.28	138.64	144.67	135.93	140.26		-0.8806	-2.2927	-3.8253	-2.6429	-6.0311	-4.3267
130.1	130.98	137.96	140.22	129.19	133.01	137.62	140.32	138.64	144.67	135.96	140.25		-0.881	-2.2571	-3.8188	-2.6978	-6.0277	-4.2899
130.08	130.97	137.96	140.18	129.19	133	137.6	140.35	138.65	144.67	135.98	140.24		-0.8815	-2.2215	-3.8092	-2.7527	-6.0242	-4.2532
130.07	130.95	137.96	140.14	129.2	133	137.57	140.38	138.65	144.67	136.01	140.23		-0.8819	-2.1859	-3.7996	-2.8042	-6.0208	-4.2165
130.05	130.93	137.96	140.11	129.2	132.99	137.55	140.41	138.65	144.67	136.04	140.21		-0.8824	-2.1503	-3.7901	-2.8556	-6.0174	-4.1798
130.04	130.92	137.96	140.07	129.2	132.98	137.53	140.44	138.66	144.67	136.06	140.2		-0.886	-2.1147	-3.7805	-2.907	-6.014	-4.1431
130.02	130.91	137.96	140.04	129.21	132.98	137.51	140.46	138.66	144.67	136.09	140.19		-0.8897	-2.0791	-3.771	-2.9584	-6.014	-4.103
130	130.9	137.96	140	129.21	132.97	137.48	140.49	138.66	144.67	136.11	140.18		-0.8933	-2.0435	-3.7583	-3.0099	-6.014	-4.063
129.99	130.88	137.96	139.97	129.22	132.96	137.46	140.52	138.65	144.67	136.14	140.16		-0.8969	-2.0079	-3.7456	-3.0583	-6.0174	-4.0229
129.97	130.87	137.96	139.93	129.22	132.96	137.45	140.55	138.65	144.67	136.17	140.15		-0.9036	-1.9757	-3.733	-3.1066	-6.0243	-3.9829
129.95	130.86	137.95	139.9	129.23	132.95	137.43	140.58	138.64	144.67	136.19	140.14		-0.9135	-1.9435	-3.7203	-3.1519	-6.0312	-3.9428
129.93	130.85	137.95	139.86	129.24	132.94	137.41	140.61	138.63	144.67	136.22	140.12		-0.9233	-1.9112	-3.7077	-3.1972	-6.0381	-3.9028
129.91	130.85	137.95	139.82	129.25	132.94	137.4	140.64	138.62	144.67	136.25	140.11		-0.9331	-1.879	-3.6919	-3.2391	-6.0521	-3.8627
129.89	130.84	137.95	139.79	129.25	132.93	137.38	140.66	138.61	144.68	136.27	140.1		-0.946	-1.8434	-3.6791	-3.2778	-6.0661	-3.8227
129.87	130.84	137.95	139.75	129.26	132.93	137.37	140.69	138.6	144.68	136.3	140.08		-0.9619	-1.8078	-3.6664	-3.3165	-6.0837	-3.7861
129.86	130.83	137.95	139.72	129.27	132.92	137.35	140.71	138.58	144.68	136.32	140.07		-0.9778	-1.7722	-3.6536	-3.3586	-6.1046	-3.7496
129.84	130.83	137.95	139.68	129.27	132.91	137.34	140.74	138.56	144.69	136.34	140.05		-0.9938	-1.7366	-3.6409	-3.3975	-6.1256	-3.713
129.82	130.83	137.95	139.65	129.28	132.91	137.33	140.76	138.55	144.69	136.36	140.04		-1.0128	-1.701	-3.6281	-3.4333	-6.1465	-3.6766
129.8	130.83	137.95	139.61	129.29	132.9	137.31	140.78	138.53	144.7	136.38	140.02		-1.0348	-1.6654	-3.6122	-3.4692	-6.171	-3.6401
129.78	130.84	137.95	139.58	129.3	132.89	137.3	140.8	138.51	144.66	136.39	140		-1.0536	-1.6298	-3.5962	-3.502	-6.1528	-3.6102
129.77	130.84	137.95	139.54	129.31	132.89	137.29	140.82	138.49	144.63	136.41	139.99		-1.0723	-1.5942	-3.5803	-3.5316	-6.1346	-3.5803
129.75	130.84	137.95	139.5	129.31	132.88	137.28	140.84	138.48	144.59	136.42	139.97		-1.0911	-1.5586	-3.5675	-3.5614	-6.1164	-3.5504
129.74	130.85	137.94	139.47	129.32	132.87	137.26	140.85	138.46	144.56	136.43	139.95		-1.1129	-1.5264	-3.5514	-3.588	-6.0981	-3.5205
129.72	130.85	137.94	139.43	129.32	132.86	137.25	140.86	138.44	144.52	136.45	139.94		-1.1348	-1.4908	-3.5354	-3.6146	-6.0799	-3.4906
129.7	130.86	137.94	139.4	129.33	132.85	137.23	140.88	138.42	144.49	136.45	139.92		-1.1596	-1.4552	-3.5194	-3.6413	-6.0617	-3.4672
129.69	130.87	137.94	139.36	129.34	132.84	137.22	140.89	138.41	144.45	136.46	139.9		-1.1845	-1.4226	-3.5034	-3.6711	-6.0435	-3.4438
129.67	130.88	137.94	139.33	129.35	132.83	137.2	140.9	138.39	144.41	136.47	139.89		-1.2094	-1.39	-3.4841	-3.7045	-6.0253	-3.4204
129.66	130.89	137.94	139.3	129.36	132.82	137.18	140.92	138.37	144.38	136.47	139.87		-1.2374	-1.3574	-3.4648	-3.7378	-6.007	-3.397
129.64	130.91	137.94	139.27	129.37	132.82	137.16	140.93	138.35	144.34	136.48	139.85		-1.2654	-1.3279	-3.4489	-3.7711	-5.9888	-3.3736
129.63	130.92	137.95	139.24	129.38	132.81	137.14	140.94	138.34	144.31	136.49	139.84		-1.2901	-1.295	-3.4329	-3.8045	-5.9706	-3.3502
129.62	130.93	137.95	139.21	129.39	132.8	137.11	140.96	138.32	144.27	136.49	139.82		-1.3149	-1.2622	-3.4138	-3.841	-5.9524	-3.3268
129.6	130.94	137.95	139.18	129.39	132.79	137.09	140.97	138.3	144.23	136.5	139.8		-1.3397	-1.2294	-3.3979	-3.8842	-5.9306	-3.3034
129.59	130.96	137.96	139.16	129.4	132.79	137.06	140.99	138.28	144.19	136.5	139.78		-1.3645	-1.1997	-3.3852	-3.9306	-5.9089	-3.28
129.58	130.97	137.96	139.13	129.41	132.79	137.03	141	138.27	144.15	136.51	139.77		-1.3924	-1.1732	-3.3756	-3.9769	-5.8836	-3.2566
129.57	130.98	137.96	139.1	129.42	132.79	136.99	141.02	138.25	144.15	136.52	139.75		-1.4174	-1.1436	-3.366	-4.0296	-5.9009	-3.2332
129.55	131	137.96	139.08	129.43	132.79	136.96	141.04	138.23	144.15	136.52	139.73		-1.4423	-1.1173	-3.3565	-4.0852	-5.9183	-3.2098
129.54	131.01	137.97	139.06	129.44	132.79	136.92	141.06	138.21	144.19	136.53	139.72		-1.4641	-1.0943	-3.35	-4.1444	-5.9784	-3.1897
129.54	131.02	137.97	139.04	129.45	132.8	136.88	141.08	138.2	144.24	136.53	139.7		-1.4858	-1.068	-3.3465	-4.2037	-6.0385	-3.1695
129.53	131.03	137.98	139.02	129.46	132.8	136.84	141.1	138.18	144.28	136.53	139.68		-1.5076	-1.0418	-3.343	-4.2626	-6.0985	-3.1493
129.52	131.05	137.98	139	129.47	132.81	136.8	141.12	138.16	144.32	136.54	139.66		-1.5326	-1.0155	-3.3364	-4.3216	-6.1586	-3.1259
129.51	131.06	137.99	138.98	129.49	132.82	136.76	141.14	138.15	144.36	136.54	139.64		-1.5545	-0.9893	-3.3298	-4.3842	-6.2187	-3.1025
129.5	131.07	138	138.96	129.5	132.82	136.71	141.16	138.13	144.41	136.54	139.62		-1.5765	-0.9599	-3.3171	-4.4468	-6.2718	-3.0791
129.49	131.09	138.01	138.94	129.52	132.82	136.67	141.18	138.12	144.45	136.55	139.6		-1.5984	-0.9338	-3.3044	-4.506	-6.325	-3.0557
129.48	131.1	138.01	138.92	129.54	132.83	136.63	141.19	138.11	144.49	136.55	139.58		-1.6204	-0.911	-3.2887	-4.5653	-6.3781	-3.0323
129.47	131.11	138.02	138.91	129.56	132.83	136.58	141.21	138.11	144.53	136.55	139.56		-1.6394	-0.8852	-3.273	-4.6313	-6.4277	-3.009
129.47	131.13	138.03	138.89	129.58	132.83	136.53	141.23	138.1	144.58	136.56	139.54		-1.6583	-0.8626	-3.254	-4.694	-6.4773	-2.9856
129.46	131.14	138.04	138.88	129.6	132.84	136.48	141.24	138.09	144.62	136.56	139.52		-1.6773	-0.8399	-3.235	-4.7604	-6.5269	-2.9622
129.45	131.15	138.05	138.87	129.62	132.84	136.43	141.26	138.09	144.66	136.56	139.5		-1.6965	-0.8173	-3.216	-4.8269	-6.573	-2.9388
129.45	131.16	138.06	138.85	129.64	132.84	136.38	141.27	138.09	144.7	136.57	139.48		-1.7157	-0.7916	-3.197	-4.8901	-6.6156	-2.912
129.44	131.18	138.07	138.84	129.67	132.84	136.33	141.28	138.08	144.74	136.58	139.46		-1.7348	-0.7725	-3.178	-4.9533	-6.6581	-2.8853
129.44	131.19	138.08	138.84	129.69	132.85	136.28	141.29	138.08	144.78	136.58	139.44		-1.7508	-0.7533	-3.159	-5.0133	-6.7007	-2.8586
129.43	131.2	138.09	138.83	129.71	132.85	136.23	141.3	138.08	144.82	136.59	139.42		-1.7668	-0.7342	-3.1401	-5.0734	-6.7363	-2.8319
129.43	131.21	138.1	138.82	129.73	132.85	136.18	141.31	138.08	144.85	136.6	139.4		-1.7798	-0.7151	-3.1211	-5.1334	-6.7719	-2.8051

## Sheet: figure 8
Left STS FACE												Right STS FACE																	Left LS FACE								Right LS FACE
ROI 1		ROI 2		ROI 3		ROI 4		ROI 5		ROI 6		ROI 1		ROI 2		ROI 3		ROI 4		ROI 5		ROI 6		ROI 7		ROI 8			ROI 1		ROI 2		ROI 3		ROI 4		ROI 1		ROI 2		ROI 3		ROI 4		ROI 5		ROI 6
V	AC	V	AC	V	AC	V	AC	V	AC	V	AC	V	AC	V	AC	V	AC	V	AC	V	AC	V	AC	V	AC	V	AC		V	AC	V	AC	V	AC	V	AC	V	AC	V	AC	V	AC	V	AC	V	AC	V	AC
1.82656	1.88932	1.05071	1.05276	1.17268	0.559018	1.36218	1.08509	2.02391	1.54176	1.02458	1.35566	2.35298	2.42061	1.50865	0.753901	1.47441	1.12318	3.09555	2.68789	1.89541	1.83026	0.96283	1.07258	2.39711	1.64923	0.568804	1.21103		0.426232	1.06338	1.38012	1.38435	-0.0301923	1.2159	-0.361838	0.787226	1.09226	1.09275	1.24393	3.41874	0.254292	2.10485	0.409443	2.32968	0.25704	1.8657	0.829357	2.00443
1.66408	1.09582	1.56865	2.0086	1.85089	2.11673	1.07663	1.38357	2.71102	1.99693	1.14141	1.10743	2.50011	1.81588	2.43201	3.1425	0.188117	2.38467	0.635707	2.08247	0.671707	2.01996	1.21177	1.78028	0.452127	2.54737	0.492202	1.24166		1.42421	0.399423	2.88856	2.76304	1.71982	0.0974925	0.901506	1.40968	3.10637	2.46664	1.55799	1.08165	0.684974	0.320438	1.62132	1.57164	0.843985	0.961809	1.09933	0.187326
2.46139	1.77008	1.49552	0.689968	2.02181	1.57885	0.594823	0.0498838	2.1991	0.931528	0.971421	-0.00636254	1.71068	0.542286	1.99549	1.30856	0.0690092	-0.546178	0.402061	-0.441709	0.522476	0.305951	0.963584	0.481171	0.44032	-0.0113067	0.140331	0.438887		0.504897	0.854617	1.94468	1.32641	0.141982	0.226018	2.11146	1.45271	1.16099	0.77285	0.600699	0.665312	-1.12009	-0.138184	0.270973	0.325462	-0.144694	0.437633	-0.415837	-0.14285
2.62999	2.8507	1.35872	0.734593	0.0286694	-0.745118	2.59139	2.94036	3.31246	4.58973	1.52841	2.88077	3.25777	2.52084	-0.0571018	-0.724215	0.491788	-0.446773	1.62305	0.615188	3.02305	4.66735	0.693781	-1.15791	2.06067	2.71867	-0.587267	-0.977602		-0.1559	1.70443	-1.57515	-2.62337	2.31198	4.02054	-1.68524	-2.37121	-1.44195	-2.24359	-0.491641	0.359254	1.7979	4.0241	0.203772	3.47822	1.92061	3.84285	1.66858	3.19739
-0.780381	0.316171	-0.879977	-0.467942	-4.52545	-3.1102	3.71097	3.20062	0.494095	0.870969	0.929827	1.10775	1.83764	3.58693	-6.07679	-1.44299	-1.3801	-0.427751	-0.445702	0.322003	1.50175	1.77849	-3.34824	-1.78026	1.25892	1.05219	-0.747549	-0.543815		1.4272	1.13871	-4.24034	-2.57794	6.32785	4.22526	-3.50473	-2.70875	-3.09652	-2.25793	-1.3713	-0.57856	6.79783	3.97283	5.54231	2.93788	5.88474	4.45048	3.87085	2.23941
1.89125	2.3349	1.11772	-0.00762122	1.95488	-0.936784	0.198067	1.06829	1.70048	0.789535	0.238507	0.491842	1.95146	2.10534	1.17104	-1.56259	0.565221	0.11677	1.69303	0.940453	1.17266	0.940522	0.914677	0.669706	0.993118	0.375946	0.761829	-0.00872753		0.126777	0.636604	0.866318	-2.55026	-0.699076	-0.274389	0.487148	-1.83663	1.03029	-2.15244	-0.0451131	-0.332753	-1.36494	0.399015	-0.573212	0.513538	-1.30832	-0.905565	-0.690239	0.0875362
0.742951	0.694757	0.658397	0.676631	1.07669	0.566331	0.709869	0.887763	0.493122	0.999827	0.652766	1.25216	0.680362	0.66596	1.56422	0.222569	1.13251	0.639711	0.638323	0.989015	1.01547	0.4623	-0.0656999	0.0593902	0.26263	0.159045	0.691672	0.558886		1.61698	2.16987	3.39978	4.99078	0.932404	1.8697	3.40982	3.94085	0.976734	0.254747	0.714965	1.46047	0.872311	1.26442	0.501268	1.64647	0.762563	2.13066	0.242935	0.803419
1.02928	0.067208	0.593943	-0.0443736	-0.290052	-0.897318	1.75453	0.946496	0.848066	0.958072	-0.143988	0.585859	1.04706	0.357112	0.199212	-0.263676	0.364954	-1.33728	0.990062	-0.65874	0.576973	-1.95429	0.269576	-0.923148	0.661175	-1.05397	0.0648533	0.301749		0.201734	1.0487	-0.266357	1.72901	-0.449448	1.22808	-1.21808	0.188037	0.449903	-0.309135	0.118112	0.939472	-0.131488	1.02437	-0.3033	1.8954	-0.542332	0.896656	-0.0341463	0.909353
2.74327	1.78754	1.15248	1.65483	2.41788	2.66448	0.806835	-0.0448861	3.85094	4.02469	0.0419082	1.19007	1.99158	0.891624	5.33371	4.64969	3.22526	2.51888	3.94947	2.95264	-0.296569	-1.32751	3.84574	3.43811	2.12088	1.45621	2.72825	3.38104		0.920121	1.90895	3.40471	3.54775	2.15535	1.34796	2.9904	3.45192	3.57785	3.84416	3.74758	3.22574	-1.9315	-0.918553	-2.6618	-2.17633	-2.77337	-2.45386	-1.25233	-0.797507
1.82481	2.22115	1.65694	2.87897	0.932866	-0.908179	2.14486	1.76217	2.47378	2.82278	1.35961	2.70362	3.73546	2.69819	1.95547	-0.815403	1.6563	0.0390883	3.01701	1.2654	2.35142	2.43241	0.98997	-0.830225	2.03588	0.326946	0.30485	-1.10899		-0.681142	0.707933	-0.403498	-2.45339	0.767115	2.614	0.0158139	-2.44618	0.995147	-0.513849	0.220364	-0.873772	-0.910331	0.0934218	-0.464085	1.13081	-0.608126	1.29112	-0.0129892	1.06555
0.95751	1.6019	0.429286	-0.281123	-0.873705	0.0874648	0.169403	0.748047	2.18616	1.92606	-0.909827	0.630361	0.638536	1.73272	0.566708	1.13473	0.531707	1.30446	-1.95295	1.46013	-0.0895234	1.82714	1.412	1.32049	0.603364	1.44095	0.892625	0.843352		0.578287	-0.0671836	-4.22403	-0.914378	-5.30899	-1.04645	-1.98103	-0.0344719	-1.64696	-0.202605	-0.532981	0.231338	-1.88969	-0.0389892	0.0947624	-0.576255	-4.65883	-0.575019	-1.85928	-0.00823639
-0.47573	1.61589	3.42501	1.37061	-0.380984	2.20019	-0.725604	1.44196	0.47058	2.11997	-0.179973	2.33668	0.759972	0.940831	4.20734	1.48622	-2.35506	1.28342	-4.65082	2.57267	-3.90262	0.925374	-0.375204	1.93292	-0.133429	1.41336	0.637175	1.81002		-0.107354	0.742243	-5.41902	1.5378	-3.98683	1.26882	-2.78567	2.145	-0.790689	1.06628	0.437074	1.89858	-3.34813	1.3865	0.0335093	1.82069	-7.69012	1.80015	-3.57062	1.25225
-0.301415	0.669841	1.05266	-0.399471	-1.4577	2.68293	-0.412703	-0.954707	-0.270632	0.142935	-1.08171	2.94621	1.30643	0.643427	-0.494045	0.738042	-0.892857	1.20406	-1.22207	3.58583	-1.0007	3.08377	-0.617837	2.03753	-0.0741943	0.340925	1.10057	0.736442		-1.20438	0.330809	-4.44005	8.04379	-2.35655	6.1578	-2.07003	5.55283	-2.27301	3.98974	-1.08764	1.43728	-1.09185	2.35444	-0.378015	0.104738	-6.16589	7.6203	-1.7402	3.45159
1.32908	0.530324	-0.333933	-0.399794	0.971292	1.65155	0.928649	1.1288	1.4224	2.12777	1.51355	2.35699	1.71774	0.491832	0.458136	0.799488	0.827027	1.35285	1.90719	3.0055	1.11012	1.53658	0.818824	0.923603	1.13686	0.956782	0.559801	0.0852745		-0.537948	-0.105603	0.911808	2.94836	1.62291	3.50024	0.637773	2.46299	0.923359	2.60721	-0.345305	-0.0391745	1.11071	1.82972	-0.376309	0.234414	1.57163	4.30433	1.04366	2.05862
1.27021	0.0669422	2.01183	3.23098	-0.109926	-0.908895	1.59556	1.19362	2.33769	3.32542	1.00449	-0.253226	2.79279	1.32177	0.885173	0.632532	1.40917	-0.153319	1.45106	-3.99273	2.50058	-0.527176	1.33988	1.7822	0.99082	0.897589	1.38523	0.960998		-0.0750602	-0.194684	-3.03781	-6.8655	-2.43175	-6.93608	-1.86696	-5.09097	-1.94281	-4.21566	-0.605807	-0.812736	-1.6934	-4.24668	-0.763431	-0.137873	-3.71923	-10.4398	-1.34196	-4.14414
3.00084	4.53342	0.0971218	0.616598	2.55434	3.78204	1.55843	2.70172	2.18608	3.3985	2.4935	4.04595	1.82477	4.24747	0.649688	0.752664	1.98158	2.61846	4.1965	6.41041	2.96445	4.44597	1.28087	2.02108	1.67544	2.8493	0.95057	2.35288		0.552625	1.99263	4.61327	8.03542	3.51321	4.71751	3.18226	4.4457	1.16089	2.16543	-0.053831	1.27269	1.46914	2.56769	0.0414502	0.574633	4.55319	6.23497	1.96456	2.49498
1.42071	0.0319018	0.352701	-1.24655	0.509091	0.57834	2.17715	1.29097	1.97271	0.330576	0.224857	0.724066	1.46739	-0.393326	1.03355	-0.297802	0.99128	0.313281	1.04322	1.45733	1.39847	-0.392282	0.912884	0.787484	0.897884	0.0279446	-0.260294	0.532529		-0.242656	0.338286	-0.18608	3.86339	0.401269	2.27973	-0.202903	2.68306	1.01371	0.914275	0.130072	0.608111	-0.519439	0.556463	-0.565641	-0.440186	-1.13275	1.3801	-0.855327	0.222288
1.8407	-1.96262	0.541999	-0.438414	2.00894	-1.7017	1.30452	-0.202808	1.47889	-1.13286	2.28763	-2.67578	1.75248	-1.30845	1.61024	-2.39729	1.29825	-1.59875	2.87863	-3.37321	1.95868	-2.56611	1.38887	-1.8213	1.73176	-0.695011	0.41845	-0.368238		0.568253	-0.456761	2.99839	-3.74847	2.70509	-3.89101	1.65315	-3.13831	2.3733	-2.4349	1.19335	-1.2503	1.17834	-0.719433	-0.440507	0.676778	3.20164	-4.71447	1.26958	-2.06763
5.21852	3.68472	1.79089	0.55205	3.22138	2.75921	2.63469	2.13197	1.64965	1.26253	4.248	3.59658	4.40211	2.81436	4.53566	3.73048	2.47091	2.74405	6.93411	5.98675	4.14077	4.76469	1.93612	2.15001	3.29886	3.18129	1.94484	0.977754		1.25821	0.500931	4.84079	4.1071	4.7263	4.86572	4.23947	3.1447	2.83145	2.42987	0.919425	0.96607	1.13491	0.861121	-0.777074	-0.435282	5.26401	5.16244	1.83889	1.49277
2.98299	2.76952	1.05499	2.14164	1.84096	2.01686	5.64584	5.2563	3.70129	3.35719	2.22449	1.64999	4.92895	4.30439	1.80693	1.82114	3.26985	3.07814	2.46371	1.52576	2.34128	1.96399	2.37812	1.59876	1.55467	1.1558	1.52636	1.70101		0.604349	0.988958	1.74772	0.578752	2.82421	1.38271	1.85562	1.67534	2.67813	1.40861	0.679243	0.942761	1.68292	1.3358	-0.00509395	0.00964153	4.17111	1.44728	1.82807	1.23283
1.00506	1.51491	1.11169	1.27569	-0.705247	-0.406878	0.998787	1.46433	2.1215	3.16993	1.6741	2.57989	1.4513	1.75168	1.09907	1.473	1.91366	1.91174	1.20677	2.13873	0.981979	1.29957	1.15381	0.860939	0.814184	0.459537	0.218395	0.913277		1.82851	1.53611	1.30851	2.37199	1.24698	1.48097	1.27285	1.45823	1.09601	1.05857	1.03216	0.93792	0.234279	1.12156	1.02427	1.14639	0.808831	0.798401	0.344643	0.507447
0.535679	-0.312144	0.0483541	-0.448936	-2.1774	-1.26106	0.839066	-0.228859	-0.055754	-0.571998	0.0915793	-0.8437	-0.0320313	-0.957197	0.113951	-0.385267	0.387488	-0.154879	0.872639	-0.196978	0.664044	0.157667	-0.0834676	-0.0799123	1.31769	1.01968	0.500835	1.25612		0.545882	-0.903716	0.517095	-0.0328931	-0.44766	0.293196	-0.277376	0.0026413	-0.698201	-2.03986	0.0458932	-0.659178	-0.219942	-0.47594	0.498399	-1.17925	-0.0255313	-1.16084	-0.878562	-1.46632
-0.648593	-0.0963825	-0.0333401	0.818774	-0.76631	0.313219	0.314996	0.460301	0.0614884	-0.149567	0.04641	-0.283421	0.259624	0.0429367	-0.260877	-0.454109	0.591869	0.13057	-0.299607	-1.0022	0.536329	0.374407	-0.161596	0.0459294	-0.449826	-0.155484	-0.666306	-0.881708		-1.4025	-0.148184	-0.112105	-0.101111	-1.18238	-0.865621	-0.738676	-0.402222	-1.66919	-0.556988	-0.437481	-0.0335388	-1.24253	-0.203934	-1.18023	0.154015	-1.4647	-0.250916	-1.12816	0.0782511
-0.00808866	-0.290578	0.100758	0.964986	0.518778	1.30819	0.987326	0.443681	0.622629	0.320723	-0.124503	-0.294269	1.26791	0.268988	0.425473	0.417194	1.13653	0.816384	1.56627	0.940221	-0.201109	-0.420854	0.759413	0.36271	-0.541244	-0.54327	1.04958	1.45813		-0.113692	0.329507	0.492345	0.549978	-0.216934	-0.301744	1.23751	0.365717	0.731383	0.14945	0.68817	0.688673	0.0952121	0.272163	0.17187	0.860724	0.198617	0.52086	-0.364234	-0.741918
1.39134	1.19994	-0.114701	0.726957	0.68093	-2.26395	2.59121	1.4184	-0.230812	-0.10484	-0.255639	-0.215263	1.24182	1.956	-0.973274	-0.0896099	1.27031	1.02736	0.423312	0.859314	0.772582	1.38672	0.176147	0.70369	0.22448	-0.777345	0.0187218	1.20071		0.622976	0.52924	0.752995	-0.397519	-0.735776	0.0747195	-0.340927	0.121411	-1.71708	0.0374806	0.461737	0.650428	-0.147336	-0.528757	1.15383	2.04971	0.345293	1.71575	-0.428675	-0.241281
-0.176264	0.83948	0.213499	-0.118668	-0.781667	-0.725701	0.884589	0.278098	-0.197309	0.70328	-0.420156	1.09121	0.580442	0.718916	-0.878251	-0.066804	0.419138	0.999103	0.28373	1.76995	0.569006	1.08866	0.793058	1.04722	-1.15112	1.46851	-0.342324	0.632881		-0.507402	0.291878	0.0484626	0.866873	-0.688075	-0.198693	-4.06249	-1.86797	-0.71506	0.459125	-0.792909	0.186491	0.0186943	1.31058	-0.268519	-0.0837651	-0.0161674	0.987934	0.581371	-0.244364
0.753007	0.312719	0.467683	-0.13893	0.260714	1.0163	0.884631	0.366075	0.0578982	0.222232	0.0913411	0.211251	1.46465	1.27377	0.739251	0.252844	0.822133	0.587081	1.16377	1.16117	0.940454	0.884764	0.27168	0.810797	2.55315	1.38636	1.17831	-0.0217804		0.936481	0.916552	0.473269	0.444747	0.228565	0.349142	0.128105	-0.694671	0.813933	0.90996	0.239929	0.50923	-0.850494	-0.285295	0.0925129	0.402669	0.219371	0.363145	-0.528698	-0.187653
1.9078	-0.0495165	0.820412	-0.593189	1.70806	-0.211201	1.38589	0.484562	2.08237	0.421041	1.89434	0.365926	2.02686	1.11187	1.46495	0.536589	1.56071	0.612577	2.49564	0.219936	0.911731	1.03679	1.87017	0.757864	1.3817	-0.74007	4.13405	0.373088		3.14843	0.900751	1.4782	0.640611	0.744644	-0.810039	2.10809	0.53592	1.85763	0.70525	2.50848	1.80211	2.59545	0.057211	2.99209	1.41061	1.33587	0.0175192	2.50439	0.00844695
0.642793	1.02277	0.74069	1.55394	0.644312	-0.0515026	0.917591	0.049325	2.10812	1.60203	1.00218	1.03464	0.474483	0.288682	1.76888	1.63168	1.21766	0.538251	1.28512	1.04011	1.01832	0.194744	1.16656	-0.291129	2.0878	-0.00588205	2.32484	0.985724		0.881727	0.904593	-0.104178	0.0310731	1.69576	0.729774	1.11606	-0.55962	1.56708	1.09961	1.44997	0.862373	1.27636	0.294371	0.807551	0.187272	0.51791	0.19901	1.07334	0.316653
1.03073	1.57193	-0.00939234	0.929809	1.42558	2.00105	1.74413	1.8909	0.92546	0.716397	0.8504	0.671706	0.984813	1.26059	-1.84608	-0.715545	0.840444	0.790015	0.384555	0.544505	1.09047	0.953301	0.778905	1.35647	0.0782289	-0.643777	-2.33796	-2.60362		-0.578089	-0.443017	0.54739	1.44423	0.892516	0.445068	0.916346	0.249882	-0.0879093	0.0147083	0.491228	0.372675	-1.27755	-0.374194	-0.278335	0.012979	-1.3537	-0.550925	-1.956	-1.45944
2.20703	2.8131	2.95098	1.63088	3.36948	3.17436	0.863364	0.793948	3.89563	2.12629	2.92087	2.52526	2.6955	1.14784	1.90145	1.14652	2.79615	2.5845	3.1258	2.98	0.683269	1.07525	2.34225	1.76956	1.58085	1.40582	3.14215	2.69254		2.5981	2.89455	1.34319	1.9822	0.932676	1.33163	2.32039	1.97458	4.25224	3.01875	1.47599	1.02019	1.30366	1.44266	0.781039	0.836699	0.929691	0.931442	1.54511	1.70694
1.12967	0.771507	1.051	2.28277	2.11536	1.76473	0.908698	-0.0385607	2.61804	1.64997	2.69712	1.47545	1.95038	2.21297	1.74361	1.82074	2.91282	3.09787	2.22023	2.86701	1.16338	1.67483	1.65543	2.14094	2.11226	2.12767	1.57024	1.4066		0.47921	1.19773	0.736823	1.79818	0.976228	0.882866	1.27583	2.2437	1.64684	2.60563	1.723	1.27515	0.825457	1.01766	0.62887	0.760579	0.959267	1.33681	0.835076	1.26274
-0.226854	-0.758327	0.6023	-0.200447	0.566245	0.0332501	-0.716472	-0.437375	0.0111864	0.181638	-0.536406	0.68594	-0.728169	0.658596	-0.11836	0.64587	-0.125999	0.961715	0.0166817	-0.772605	-0.191769	0.435772	-0.652801	0.177995	-0.361884	-0.249853	-0.112506	0.445786		-0.523747	-0.132287	-0.4096	0.857183	0.182285	0.863351	0.995056	1.16477	0.951403	1.30221	-1.50615	-0.0966938	0.074879	0.949666	0.132134	-0.0745078	0.0643456	0.0860396	-0.994187	-0.0382957
-0.48725	-0.397136	0.363481	1.38573	0.280728	1.5063	0.115721	0.169355	0.358529	0.0445393	-0.332656	0.311027	1.31933	1.52639	0.388011	0.553297	2.05066	2.29454	0.893353	0.400567	0.840582	1.99646	0.288174	0.604951	0.603883	0.650567	0.440735	0.15249		0.854254	0.998543	0.823435	0.0595702	-0.278651	0.132161	-0.896574	-0.130435	0.396801	0.0855059	1.09776	1.55221	-0.754513	-0.883882	-0.0699021	-0.435309	-0.545165	-1.45791	-0.0461614	-0.542384
1.55939	1.98874	1.39308	1.65711	3.80828	10.3768	0.575302	2.12325	1.56157	1.17071	1.67015	0.221091	2.55751	1.87986	1.90488	1.27579	2.0759	2.67165	2.89017	2.06914	1.02716	1.28012	2.02279	1.5483	2.12063	-1.71811	1.78801	0.760709		1.42688	1.57967	0.7981	0.95139	0.572205	1.76058	1.77378	2.79266	1.91895	0.367987	1.60237	0.586258	1.06739	0.817958	0.677222	1.85333	-0.220853	0.65218	0.600916	-0.938839
0.32058	-0.702044	0.381429	0.00829818	2.16323	2.74815	0.129174	-1.2819	-0.131865	-0.196054	-0.499387	-0.0824705	0.103766	0.730865	0.300582	-0.207427	-0.394817	-0.169286	0.784514	1.00896	0.0795199	0.480248	-0.191162	0.141662	2.92153	0.614451	1.50051	0.0733507		0.660247	0.311108	0.895483	0.514108	-1.07822	-0.29396	-0.485892	-0.0491968	0.538899	-0.0360984	1.27564	0.938037	1.17282	-0.0122406	-0.000688734	-0.690446	0.0629858	-0.768786	1.38278	0.866191
0.706329	1.10892	-0.110041	0.684094	2.50775	2.51096	1.54996	0.820974	2.73052	1.10443	1.32967	1.00535	0.93389	0.972132	0.930042	1.52925	0.479892	0.398478	0.162237	-0.0978248	-0.104532	-0.0517791	0.83539	-0.00147393	-0.352124	0.0895705	0.335541	0.967554		0.815517	0.461275	0.548275	1.15997	0.111455	1.25747	1.94183	2.22624	0.124196	1.31255	0.539796	1.90042	1.1103	1.42393	-0.18803	1.28873	-0.305083	0.542243	0.151645	1.22155
-0.269037	-0.41976	0.148651	-0.645795	0.00989673	-0.676882	0.304244	0.55734	1.0078	-0.204452	1.05266	0.243254	-0.13532	1.28791	-0.525076	-0.0777476	1.63982	1.02305	1.18275	0.059796	1.07863	1.61625	0.931579	1.34387	0.0301882	-2.14639	2.63598	0.2869		1.63209	1.928	-0.000911429	0.597933	0.572339	-0.0371236	-0.087373	0.788654	-0.982782	1.18895	0.0239217	1.16009	0.732368	1.99988	0.785219	2.46479	-0.331004	0.620479	1.27818	2.68721
0.299272	0.15711	0.242138	-0.215353	0.0345855	1.43867	1.25178	0.131058	-0.303915	0.641128	-0.300138	0.299734	-0.565293	0.697982	-0.185348	-0.0888339	0.0551213	-0.22552	-0.721856	0.9658	0.732775	-0.220908	-0.699899	0.772807	-3.19747	0.675809	-2.12123	2.631		-0.321318	1.00366	-0.617616	0.987101	-0.449238	0.171996	-0.0957351	0.357997	-0.773727	0.603633	-0.81199	0.742256	-1.24724	1.82125	-0.395604	1.71916	-0.0187288	1.18358	-0.899278	1.07288
1.01908	0.187984	-0.489795	0.494677	0.220255	-0.485097	1.191	1.82188	0.550488	-0.135329	0.872569	1.43178	0.397219	0.306295	0.607685	0.421024	1.06644	1.1151	1.3361	0.637837	1.13616	1.42179	1.15407	2.01958	-1.11155	-1.73039	-0.719032	-0.774054		0.760503	0.541798	-0.727936	-0.415759	0.590098	0.533279	0.394793	1.2339	-1.31253	-0.909134	-0.508704	-0.249203	0.029281	0.679041	-0.37222	0.617437	-0.923535	0.0897243	-0.185917	-0.684276
Left STS SOCIAL												Right STS SOCIAL																	Left LS SOCIAL								Right LS SOCIAL
ROI 1		ROI 2		ROI 3		ROI 4		ROI 5		ROI 6		ROI 1		ROI 2		ROI 3		ROI 4		ROI 5		ROI 6		ROI 7		ROI 8			ROI 1		ROI 2		ROI 3		ROI 4		ROI 1		ROI 2		ROI 3		ROI 4		ROI 5		ROI 6
V	AC	V	AC	V	AC	V	AC	V	AC	V	AC	V	AC	V	AC	V	AC	V	AC	V	AC	V	AC	V	AC	V	AC		V	AC	V	AC	V	AC	V	AC	V	AC	V	AC	V	AC	V	AC	V	AC	V	AC
1.72227	1.57641	0.920477	0.442167	0.624931	0.606823	-0.20901	1.14904	0.423997	0.771751	0.226421	0.318895	0.970465	1.23985	1.25024	1.61122	-0.242612	0.30608	0.167574	0.433334	0.609891	0.899528	0.041195	0.025901	0.042214	0.57691	0.0107899	0.0471444		0.888513	0.540822	0.016585	0.00930082	0.436699	0.17462	-0.217483	-0.0254651	0.472892	0.462085	0.0317998	0.126793	-0.228031	-0.0630216	0.192255	0.214091	-0.612947	-0.177745	-0.066659	-0.0895282
1.37048	0.918355	0.20663	0.247742	0.257943	0.771001	1.18045	-0.0307618	1.68068	0.900687	0.422358	1.27029	0.278224	0.196486	0.147996	-0.164714	-0.186333	0.208753	0.745696	0.811887	0.229423	-0.051291	0.0204464	0.697218	0.0480461	-0.0713576	-0.0479467	0.260563		-0.640886	0.475502	0.631302	0.924587	0.338907	1.04035	1.09971	1.57764	-0.661388	0.851275	0.362221	1.99231	0.100399	1.3631	-0.032537	1.66357	0.0660279	2.51167	-0.0479012	0.37205
1.05144	0.663662	0.140043	0.530797	0.385573	0.354496	-0.133954	-0.731459	2.14893	1.68547	1.0575	1.11899	-0.437831	-0.627503	1.31782	1.23393	-0.882294	-0.437622	-0.232573	-0.494912	-1.01934	-0.814323	0.158224	-0.279822	-1.29487	-1.02174	0.365137	0.43519		1.20888	1.3684	-0.0995292	0.315834	-0.542666	0.390025	0.0543936	0.500046	-0.253984	0.618425	-0.178999	0.475196	-0.295734	1.298	-0.828099	0.936331	-0.870612	1.19389	-0.442662	0.932893
1.5126	1.11269	0.497802	0.301208	0.349668	0.310759	1.07305	0.770198	1.22162	1.63713	0.922321	1.24738	3.11861	2.73697	0.629962	0.421941	0.990041	1.08302	1.1548	1.10999	1.53881	1.53102	1.11535	1.18077	1.25849	1.02142	0.222454	0.471789		-0.388884	-0.405737	-0.397031	-0.763	0.020562	-0.0513651	0.081929	-0.000590772	0.183548	-0.0795917	0.425467	-0.00174913	-0.714792	-0.379943	-0.164958	-0.430605	-0.0861488	-0.910837	-0.467695	-0.679775
1.18444	2.04412	1.03144	1.01217	0.539965	0.608564	1.87208	2.14993	0.46744	0.804071	0.510141	0.602725	1.12649	1.83741	1.58734	2.53828	1.19932	1.57554	1.16211	1.7705	1.44821	1.85412	0.259821	1.38918	1.80987	2.77215	-0.0386953	-0.0189372		-0.480234	-0.467758	-0.0514348	-0.524992	0.183104	0.715116	0.0768063	0.416423	-0.074476	0.0110899	-0.307025	-0.141421	0.0629674	0.12566	0.439948	0.364902	0.294887	0.521784	0.573013	0.628595
-0.269012	1.36022	0.177126	-0.136148	0.495854	0.276199	-0.366691	0.317046	0.756693	-0.357084	0.218233	-0.513411	1.1382	1.66689	-1.14773	-0.495615	-0.177716	0.465489	-0.159912	0.686465	-0.443082	0.545334	-0.0576173	0.372024	0.0790596	0.747607	0.223584	0.541429		0.584864	0.72698	1.59226	2.07667	0.184981	0.363651	0.138448	0.695535	0.74854	0.648477	0.285043	0.346746	0.433466	0.692415	0.0437085	0.208783	0.491965	0.207827	-0.173713	-0.0314272
1.55795	0.613258	0.756557	0.186837	0.297092	0.0131474	0.621912	0.351344	1.41543	0.669116	0.167378	-0.241967	1.02954	-0.00235065	0.430364	-0.950376	0.955123	0.42319	0.936359	0.327191	0.6122	0.179435	0.974287	-0.207178	-0.0414887	0.295759	0.451544	0.260002		0.684871	1.15286	-0.28901	1.57492	-0.290705	0.252249	-0.325112	0.340759	1.09897	0.376555	0.109531	-0.0982503	-0.693003	0.172976	-0.0741163	0.240165	-0.807937	-0.242461	-0.163235	-0.650463
0.9001	-0.0810123	-0.59979	-0.768321	-0.937416	0.0105928	0.980049	0.587382	-0.430675	0.305813	-0.779605	0.114847	1.11792	0.349773	-0.508362	-0.829837	0.260113	0.372919	0.739332	0.244832	0.921764	-0.000972221	-0.391131	0.101212	-0.0634682	0.254816	0.172596	0.334131		-0.165326	-0.301031	-0.585907	0.847092	-0.311563	0.326531	-0.388754	0.716032	-0.926503	-0.420312	0.423702	0.565012	0.107624	0.586857	-0.349561	0.371691	-1.5448	-0.38197	-0.0781211	-0.159283
0.763274	-0.380445	-0.0424425	-1.00085	-0.87379	-0.727673	0.774877	-0.384855	-0.982605	0.569652	-0.59316	-0.113276	0.782323	0.36435	0.227537	-0.687624	0.203277	1.10818	0.592045	1.2324	0.933823	1.23467	-0.22935	0.238629	0.335967	-0.185428	-0.203074	0.395422		-0.344183	0.422883	-0.732298	0.762837	-0.324506	-0.0544979	-0.363413	0.424558	-0.84888	-1.18713	-0.845234	-0.893325	0.0378765	0.229188	-0.231766	-0.401149	-0.829336	-0.555469	-0.631262	-0.811395
2.48614	2.10001	1.38467	0.795508	1.10332	1.43329	-0.951987	2.69754	1.3166	1.72579	0.933044	0.85097	3.91553	2.67267	1.08244	1.30371	1.70005	0.999875	2.17619	0.881636	2.75333	2.09607	1.12526	1.05258	1.93848	0.93783	-0.14938	0.399946		0.970767	1.19679	0.292401	1.89405	0.504642	0.376609	0.515443	0.810155	0.63301	0.805139	-0.153843	0.670412	0.0295292	1.07398	-0.325969	0.433306	0.33271	1.57345	0.647414	0.720766
1.19476	0.493313	0.673611	0.631316	0.532851	0.25659	0.610319	1.70985	1.26577	1.28002	0.893623	0.884549	1.27818	1.37683	1.10294	0.518782	0.744506	0.157452	0.801129	1.05063	0.995728	0.912823	0.893606	0.931919	0.962067	0.91846	0.144231	0.195061		0.776766	0.744369	0.402731	0.0656434	0.38234	-0.0424519	0.0954115	0.22426	0.670201	0.779297	0.506219	0.676457	0.09812	-0.154212	0.158949	-0.0709264	0.293646	-0.572312	0.120802	-0.272544
1.76896	1.13121	1.1141	0.421041	2.09684	1.09227	1.58017	1.17287	1.50643	0.402496	0.479485	0.0112564	2.52798	1.28611	3.39808	1.52735	0.52698	0.708486	0.570701	1.25664	0.31914	1.34551	0.635806	1.01473	0.772992	1.32865	1.4068	1.40969		0.456283	0.914134	1.78275	2.71067	1.11873	1.01341	1.94066	1.8054	2.05715	2.32212	2.11465	3.84774	1.49867	2.79627	1.30932	2.82272	3.35825	4.69913	1.74672	2.31118
-0.376589	-1.25404	-0.127313	-2.04329	0.430781	-0.808299	-0.865253	-2.05364	0.0681879	-0.848007	0.505586	0.60131	-0.533976	-2.07904	-0.589523	-2.09414	-0.289883	-0.526643	-1.28581	-0.754644	-0.556488	-0.826173	0.426094	-0.525417	-0.756487	-0.870902	0.271642	0.436652		-0.0486516	-0.0726649	-0.271916	0.0816674	-0.134261	0.104636	-0.090648	0.639886	0.0539352	-1.61343	0.483293	0.0539156	0.0161126	-0.0841596	0.591783	-0.280503	-0.38225	-0.372625	-0.126522	-0.105042
1.50098	1.12758	1.03299	0.853516	0.411261	0.741689	1.93574	1.92647	0.728597	0.834128	0.311357	0.104067	2.43494	2.76431	1.52169	2.05754	0.269114	0.54836	0.982973	1.19552	1.29559	0.604323	0.312268	0.0425597	1.37111	0.929281	-0.0971818	0.174455		-0.10429	0.367515	-0.864182	0.057472	-0.191043	-0.10492	-0.409041	-0.382563	1.06164	0.542299	0.163468	-0.215076	-0.428621	-0.10255	-0.416026	0.239575	-0.917371	-0.253941	-0.354868	0.185004
1.19051	1.83206	0.716493	0.315648	0.355542	-0.140761	1.15043	1.20764	0.846441	0.692018	0.491496	0.377254	1.50225	1.26383	0.530855	-0.00883389	0.875487	1.37064	0.742838	1.15347	0.688471	0.510331	0.684725	0.240097	0.96773	0.559758	-0.16133	-0.317829		-0.106662	0.442079	0.058051	-0.673207	0.4467	0.0301803	0.242617	0.172827	-0.306938	-0.273119	0.277915	0.562516	0.0903547	0.150365	0.105852	0.491619	-0.643051	-0.828971	0.374944	0.357467
0.665835	-0.173014	0.678562	-0.0248698	0.182431	0.0441881	0.175201	-0.0211871	-0.386307	-0.51233	-0.395019	-0.805842	0.914463	0.706162	-0.0424587	0.329485	0.160907	-0.0154812	0.124791	0.432014	-0.143856	0.0722628	-0.347381	-0.015848	0.762181	-0.0686997	-0.107801	0.153283		0.43899	0.911489	0.399542	3.00403	0.351146	0.307872	0.680444	1.14526	0.487018	0.923643	-0.21411	0.591709	0.608567	0.966184	0.31842	1.13336	0.456839	1.26163	-0.0881419	0.174478
0.805653	0.198661	0.88218	-0.359786	0.612498	0.442014	0.247787	-0.140786	1.86054	0.522847	1.44446	0.0892823	-0.291263	-0.607651	1.41643	0.684697	1.71565	0.296515	1.40848	0.223032	0.965945	0.0804294	1.00115	0.0198747	-0.0346472	-0.717139	0.476986	0.494601		0.0599847	0.940556	-1.2917	1.34073	-0.282147	0.411765	-0.568415	-0.0389255	1.03175	0.853195	0.00284657	1.00547	-0.322202	0.758371	0.0649512	-0.0433144	-0.103466	0.0675182	0.30895	0.436244
2.10878	1.1935	1.21824	0.817946	0.585338	0.373553	1.98781	1.25579	1.60371	1.09162	0.8258	0.899185	4.04592	2.93573	2.29764	0.697046	0.730418	0.227952	0.223405	0.222035	0.466144	1.18959	1.19908	0.968787	1.00344	0.986792	0.283034	0.031229		0.741018	0.954972	-0.647098	0.9647	-0.483886	-0.0601761	-0.425872	-0.0211327	0.0991124	-0.347319	-0.0461451	-0.0650919	-1.40297	-1.2325	-0.86548	-0.750483	-1.58004	-1.51973	-0.408763	-0.293877
1.17492	0.926556	1.18096	0.885927	-0.192997	0.253337	3.69701	3.46679	0.94381	1.03736	-0.849929	-1.09359	1.71033	1.47313	0.560462	0.0718502	1.36131	0.999238	1.20405	-0.136072	1.52371	1.09272	0.778012	0.331916	2.08669	1.4327	-0.421163	0.124392		-0.435703	0.433437	0.702134	1.74077	-0.233427	-0.0827165	-0.41538	-0.0345487	-0.323421	-0.569524	-0.0839134	0.0453977	0.273854	1.17031	0.0642244	0.580899	0.795886	1.33194	0.350048	1.06715
0.0265984	-0.149811	0.493025	0.0931263	-1.77359	-1.12154	0.0244134	0.213858	0.206407	0.540887	-3.32563	-1.95983	1.61421	1.05815	0.456321	0.290378	-2.15624	-1.37137	-2.97737	-1.6345	-1.14668	-1.1681	-0.0678048	-0.175286	0.844441	1.29565	-2.50953	-1.92476		-0.706111	-0.823017	-3.96454	-2.99877	-5.16823	-3.58267	-1.13434	-0.647175	-1.23887	-1.17289	0.981147	0.27298	-0.893205	-0.495473	-5.89712	-4.48854	-0.0725193	0.0407854	-0.085611	0.14075
3.00449	0.278826	1.34057	1.23306	2.77052	-0.181049	3.1304	0.160696	2.66601	-0.858981	2.88013	-0.0177426	3.15035	1.3211	1.61418	1.14456	3.37088	0.157455	3.19298	-0.223755	2.88467	-0.601906	2.54176	0.339921	1.9085	0.486769	2.83945	0.639856		1.71146	0.92843	3.05159	0.205251	3.10612	-1.16134	2.03291	-0.0416806	2.03367	1.45269	0.439252	2.48228	1.84944	0.824434	3.93968	-0.174038	1.13293	1.28596	2.69641	1.26391
-2.08694	-3.47525	0.501279	0.466776	-2.34388	-3.24953	-2.42828	-2.43004	-0.388227	-0.568829	-4.67546	-5.47508	-1.64452	-2.75432	-0.78026	-2.0527	-3.90177	-4.369	-3.76649	-4.9831	-3.51001	-4.19327	-1.08847	-1.81123	1.14391	1.06186	-4.6532	-6.38772		-1.40356	-2.04311	-3.79391	-5.70254	-5.36844	-7.30227	-1.7655	-3.22126	-1.94418	-3.79993	0.9869	0.955168	-0.938132	-1.48443	-6.08756	-9.03067	-0.282008	-0.826976	-0.882456	-1.46814
-1.92314	0.281078	0.138181	-0.00453839	-3.31527	-1.83985	-1.86691	-0.909956	-0.0495888	0.00999545	-4.91441	-3.35974	0.078121	1.271	-1.1132	-0.115883	-3.36676	-1.4472	-3.09619	-1.4481	-2.49095	-1.49986	-1.86686	-0.195125	1.24851	1.94908	-5.12074	-3.33883		-2.55263	-1.26381	-5.13804	-2.94945	-6.77044	-3.91416	-2.72154	-1.41135	-3.30396	-2.21571	-0.104375	0.738831	-1.40888	-0.50835	-8.13147	-5.01477	-1.51893	-0.466004	-1.35326	0.0287074
1.25517	-0.16276	0.956319	0.658899	-0.784811	-1.08661	1.27943	0.578368	1.38972	1.00895	-1.57415	-2.32667	2.38872	1.40235	0.832492	0.399028	-0.162818	-0.884048	0.33459	-0.690252	-0.0818701	-0.549029	0.393895	-0.172824	1.64922	1.4447	-1.46551	-2.41238		-0.194359	-0.410795	-1.84829	-2.70438	-2.98296	-3.28009	-1.13904	-1.03813	-1.04173	-1.44406	0.759856	0.905702	-0.993333	-1.11956	-2.79716	-3.48701	-0.0298552	-0.836689	-0.671773	-0.587506
1.71106	-2.41027	0.795361	2.2565	0.756946	-5.04386	0.808966	-1.87551	1.51675	-1.05059	1.07701	-7.47945	1.45023	-0.605534	0.412046	-1.74451	1.28352	-5.82128	1.88161	-7.12967	1.21975	-5.20671	0.266539	-1.65723	1.10211	1.84832	-0.245141	-8.17367		1.04811	-1.53249	0.768649	-10.8189	0.797862	-10.7424	0.602085	-5.06757	0.0106848	-5.57105	-0.0792811	1.11242	0.0435543	-3.97199	0.46818	-13.6264	0.353734	0.185614	0.243345	-1.38601
-0.975168	-2.24221	-0.344911	-0.233719	-1.50856	-1.2943	0.729483	-1.54709	-0.86237	-1.73274	-1.1281	-2.02283	0.670512	-0.0488044	-0.0531168	-0.130239	-0.0226055	-1.39979	0.148328	-1.33981	-0.400252	-1.52603	-0.235267	-0.637612	-0.254559	-0.570102	-0.0966793	-0.267608		-0.768409	-0.458524	0.430981	1.73401	-1.00489	-2.08951	-0.61316	0.408846	-0.759737	-0.362771	0.248767	1.79859	-0.753524	0.456783	-0.999922	-1.23077	-1.30191	-0.120203	-0.629043	0.231266
3.75022	-2.06017	0.946429	1.50428	2.57766	-1.53917	2.19029	-0.641787	2.24141	0.0211491	3.58799	-3.53537	1.88668	0.0477045	0.478527	0.141906	3.77586	-2.50036	2.91251	-2.42753	2.18576	-1.27698	1.73535	-0.527485	0.328873	1.02852	3.90179	-4.19236		1.06209	0.199818	4.5426	-0.11011	4.39879	-3.61253	3.16006	0.316917	0.509447	-1.22969	-0.287765	2.82622	1.33746	-0.0824142	5.56978	-3.93498	1.30738	0.117381	0.815541	-0.29488
2.65359	-0.804781	0.936072	0.0363322	1.48874	-0.934691	1.99862	0.408567	2.00016	1.05899	2.68628	-0.540829	2.49085	0.203562	1.76561	-0.242655	1.84624	-0.838897	2.33454	-1.3496	1.73059	-0.150784	1.70661	-0.18402	1.29485	1.13324	2.52859	-1.42943		0.212612	-0.800509	1.10051	-1.56175	1.03291	-2.30799	0.550475	-1.38001	0.8542	-1.11222	0.487455	-0.218162	0.31079	-0.851746	1.46437	-2.13447	-0.18266	-0.436982	0.0158049	-0.34946
-0.907773	-1.33874	0.796006	0.506809	-1.56563	-1.33524	1.11576	0.625138	-0.00109322	0.181142	-2.31281	-1.6971	0.429486	-0.352682	0.628491	-0.299308	-0.921918	-1.12533	0.0288028	-0.0732658	0.784784	0.154073	0.550561	0.503698	2.91885	2.21144	-3.40969	-2.6404		-1.5058	-0.914063	-2.78589	-2.36916	-4.14911	-3.75186	-2.23132	-1.85615	-2.03055	-1.49185	-0.937909	-0.82964	-1.10567	-1.16973	-5.77689	-4.73017	-1.27707	-1.01502	-0.66385	-0.730489
0.74965	0.760039	0.567684	0.457901	0.571251	0.41237	-0.0248553	0.196425	0.0691213	-0.069276	0.123254	0.559038	0.520639	0.941564	0.580261	0.664849	0.595815	0.994561	0.60388	0.34779	0.412296	-0.0818772	0.656949	0.487849	0.476777	0.478027	-0.271313	-0.186524		0.927046	0.924293	0.00661266	-0.044998	0.283226	0.579565	0.0283001	0.00647209	0.0407877	-0.0234301	0.0995234	0.0215716	-0.338693	-0.0025726	-0.0997253	-0.192448	-0.0747288	0.141605	0.399511	0.146805
1.18963	1.61075	1.24024	0.666789	1.33215	0.93748	0.67745	-0.209968	1.18172	0.736573	0.869242	0.320087	2.55534	1.88885	1.71228	0.735024	1.03293	1.19459	0.661208	0.683366	1.33747	0.562484	0.913933	0.930764	0.158264	0.130442	0.346943	0.524835		1.34621	1.05335	0.577916	0.995487	0.648665	0.377644	0.326355	1.01604	1.00398	1.51261	0.779501	1.63427	-0.378741	0.20724	0.401735	1.64509	0.167107	0.80507	0.527645	0.499637
-0.313435	-0.380719	-0.520743	-0.217583	0.605931	0.198454	0.611134	0.371797	0.120162	1.01659	0.416436	0.212585	0.835594	0.651902	-1.50505	-0.32042	-0.147231	-0.17532	0.0438416	-0.331419	0.727326	-0.0475422	-0.372818	-0.347446	0.605245	-0.402441	-0.215767	0.231691		0.0249331	-0.0918316	-0.842521	0.233872	-0.193961	-0.728083	-0.29929	-0.116517	-0.649681	-0.106777	-0.888097	0.684531	-0.141003	0.0657499	-0.0398511	1.15301	-1.05402	0.481921	0.215626	-0.109824
1.5139	0.663036	0.854591	0.301447	0.417893	-0.062081	1.89852	0.785093	1.22651	0.261638	0.0568707	-0.0209586	2.01108	1.39844	0.511376	0.423926	0.744636	-0.0603297	2.07756	1.04916	1.70753	1.04098	0.640039	0.221892	1.62149	1.07547	0.0126401	-0.265238		0.493804	0.387119	-0.175505	-1.02425	-0.318007	-0.504662	-0.520274	-0.429743	-0.205853	0.252812	-0.0799986	-0.502218	-0.11457	-0.631396	-0.541209	-1.67132	-0.205316	-0.708023	-0.0253569	0.243786
2.4741	2.0288	2.60622	2.34663	1.63747	1.1922	1.86646	1.55676	2.40263	1.64682	1.86956	0.892546	2.58021	2.28588	1.83519	1.68807	1.48462	1.73251	2.28003	1.77137	1.6159	1.39602	0.845623	1.31285	0.276104	0.431753	0.575556	-0.0120615		1.03903	0.744987	-0.567906	-0.794743	0.254521	0.0118679	-0.271709	-0.506356	0.610309	0.355639	0.383312	-0.0638613	-0.0460169	-0.204053	-0.220346	-0.107172	0.0729843	-0.492119	0.228117	0.343057
0.0388219	-0.164078	-1.14658	-1.19552	-0.334672	-0.762641	0.648651	-0.688755	-0.277074	-0.628791	-0.19379	-0.164545	0.0697961	-0.190765	-0.459973	0.197402	0.513245	-0.0291072	0.744431	0.620758	0.658012	-0.240662	0.258224	-0.447371	1.39202	-0.340477	-0.135393	-0.767612		0.133418	-0.603464	0.0537218	-0.327305	0.409046	0.522542	0.338409	0.57076	-0.294828	-0.899405	-0.395582	-0.56838	0.266627	-0.308197	-0.0415227	-0.412895	0.775183	0.811406	0.377637	-0.189612
0.745705	-0.358182	0.836209	0.434276	0.192706	0.833437	0.28837	0.961909	0.785471	0.420167	0.119423	0.380715	1.19148	0.680704	0.508586	0.065109	0.192415	0.272966	0.667224	-0.470032	0.856855	0.0299409	0.255439	0.718067	0.552938	0.449325	0.596433	1.21753		-0.121429	0.850745	0.552014	2.02344	-0.757215	0.451234	-0.0909111	1.65999	0.18596	0.577969	0.509231	1.76135	0.306266	0.882266	-0.0446454	1.56385	0.340196	1.04757	-0.0224912	0.172976
0.946256	-0.0488305	0.311654	-0.340178	0.410469	-0.450336	0.42125	-1.0985	-0.430133	-1.44008	-0.490397	-0.907541	0.00355694	-1.08276	0.846721	-0.0999282	0.697185	-0.0644385	0.495811	-0.251011	0.450255	-0.505883	0.398482	-0.725681	0.869648	-0.15495	0.255706	-0.178372		-0.0801251	0.299477	0.50188	0.794643	-0.103496	0.101283	0.45084	0.298376	-0.00421037	-0.0212496	-0.00787397	0.382775	0.335907	0.402643	0.0904761	0.808728	0.525143	0.685374	-0.406782	-0.414081
1.90058	0.408237	1.08188	0.35907	0.204723	-0.112308	0.835763	-0.0354008	-0.442911	-0.992887	0.00534653	-0.151088	1.97083	1.41619	0.00786643	-0.030584	-0.100283	-0.19284	0.657277	0.395762	-0.253715	-0.112197	0.0989278	-0.528749	0.00494818	0.168468	0.397299	-0.535944		0.633873	0.323801	0.523639	-0.0127378	-0.191599	0.0130372	-0.21041	-0.749978	0.949143	0.43384	0.896632	-0.0185797	0.415625	-0.293277	0.0418418	-0.613269	-0.396052	-0.896976	-0.383038	-0.508124
1.28873	1.23671	0.634108	0.652665	-0.813602	-0.303131	3.27805	4.12369	-0.457955	-1.364	-1.00934	-1.0071	2.77042	2.17893	0.975508	0.729672	2.33949	1.3175	2.55044	1.00804	3.79854	1.60265	1.29563	0.777455	1.75667	1.1701	0.222651	0.172757		0.237041	0.656171	1.53133	0.801536	0.323659	0.782227	0.00547595	0.174762	-0.169905	-0.472275	-0.326139	-0.100949	1.28235	1.46482	-0.0668175	0.373466	1.09329	0.962966	0.515531	1.21433
2.0743	3.58302	0.63866	1.39159	0.688594	1.161	1.1663	0.258746	-0.198159	1.82675	-0.0720555	1.46385	2.31461	1.97345	1.32445	2.09737	4.24412	3.2101	3.53583	4.21512	1.60162	0.0676251	1.38229	0.629167	1.06009	2.27067	2.54704	3.91387		2.3759	3.49659	2.16028	4.11893	1.3807	1.67811	2.30935	1.20951	1.15804	2.18499	1.9236	3.03672	2.37006	3.31857	3.61503	2.98402	3.14506	2.79577	1.44403	2.164
0.550255	5.42403	0.763376	0.922274	1.5954	2.50034	-1.58225	0.371637	-2.4995	-3.54508	-1.30087	0.244459	1.79823	4.66925	-0.934645	1.93096	1.9588	4.17608	0.544879	4.3716	2.19636	0.16016	-1.93562	-0.827499	-4.06772	0.393296	-1.26915	1.54847		-0.850301	2.36962	-1.59842	-0.799667	-0.0412508	0.967286	0.00436618	1.0761	-1.52189	-0.446894	-0.233118	3.5909	-0.186856	3.98587	2.57496	4.95436	0.936673	5.37355	-1.29059	1.48247
1.14317	0.869439	0.109044	-0.301038	-0.106702	-1.02288	-1.50756	-1.15365	-0.509842	-1.13329	-0.752324	-1.40668	1.10868	-0.128557	0.223339	-0.478898	1.41491	0.586653	1.90602	1.0911	-0.0723113	-0.228744	-0.151964	-0.94138	0.361658	0.11814	-1.45762	-0.261663		0.776473	0.17478	1.3426	0.486943	1.32835	-0.277852	0.143352	-0.0441026	0.678247	-0.871393	1.33888	1.12049	0.875408	0.0356048	0.89434	1.76044	0.244758	0.924805	0.343615	0.248983
-5.82002	-1.18117	-0.806768	0.373496	2.59863	0.891543	1.27956	0.931257	4.49485	2.96237	5.18725	1.67338	0.325207	1.23688	-1.57751	0.396957	-2.6834	-0.257744	-4.22122	-0.28302	2.11793	1.08549	2.62546	0.725811	-2.57369	-0.335342	0.890784	1.28836		-2.92422	-0.099327	-3.10688	-0.568615	-1.20137	0.695792	0.658764	-0.0873395	3.51709	2.12114	-1.25289	-0.832881	-3.79862	-0.763986	-2.89149	-0.31203	-5.13108	-0.58936	-0.415598	0.101501
-3.02033	-0.852727	-1.02515	-0.77019	2.4231	1.76337	0.204931	0.375412	0.621639	0.569324	-0.0429975	0.514215	-1.11422	0.232912	-0.179684	0.26761	-0.477823	-0.498968	-0.935901	-1.67536	0.732651	1.57808	0.153411	0.775286	-1.28105	-0.482602	-2.4017	-2.6971		-1.68992	0.556305	-1.78851	-0.515761	-1.52292	0.252087	-1.48924	-0.120424	-2.33447	-1.09961	-2.5419	-1.55964	-2.15521	-1.77678	-1.36967	-0.0578038	-1.38643	0.137906	-1.18459	0.378225
3.64289	-2.47577	1.27883	0.833907	0.0682777	0.410737	0.465467	1.24237	-2.49318	1.26549	-2.53161	1.91888	2.72527	0.538635	2.52443	-0.113791	2.83207	-0.197628	3.28395	-0.267303	-0.448153	0.765021	-0.541485	0.997462	1.08199	0.236	-0.308666	-0.263992		2.56261	-1.75277	1.59222	-1.30949	-0.239707	0.0466409	0.422016	0.239523	-0.311249	0.433212	0.965744	0.189797	0.608346	-1.06171	2.00411	-1.75461	1.77569	-2.52721	0.150984	0.223852
-0.783657	3.56423	-0.280448	0.869993	0.247119	-1.37737	0.420819	0.470602	0.440352	-0.191755	1.23515	-2.62378	0.53512	4.44401	-0.693633	0.910748	-0.0661664	2.50099	-0.560753	3.12778	0.969943	0.661394	0.165851	-1.0159	-0.194321	1.82458	-1.03405	0.281974		-0.336576	0.902318	-0.38805	0.553755	-0.387892	-1.20596	-0.502184	-1.22133	0.419496	-1.54569	-0.609269	2.16651	-2.59224	1.44504	-1.41566	2.82838	-2.85528	4.08613	-2.28054	-0.32658
2.40128	-0.832406	2.62318	-0.0513841	-1.17887	-0.660045	-1.03092	-2.06481	-1.52414	-0.317324	-2.85291	0.365016	3.18207	-1.31064	1.7518	-0.0613012	3.627	-0.501403	4.30209	-1.48628	-0.903933	0.59792	-1.33853	-0.098109	0.144113	0.642841	-1.12851	-1.88768		1.15678	-1.69263	0.505766	-0.65944	-1.33505	-0.1653	-1.51917	-0.712195	-1.2272	-1.09535	1.4882	-0.36068	2.84797	-1.83269	2.99335	0.725789	4.90075	1.25697	2.51637	-1.69813
-2.69658	-2.60824	-1.17956	-1.8404	0.0070879	-0.681087	0.373775	-0.359662	0.420823	1.08682	1.9077	2.35042	-1.68565	-1.72764	-1.2743	-1.26135	-2.86934	-3.58802	-2.20335	-1.68722	0.662889	-0.0669425	0.499546	0.261368	-4.16222	-2.93123	-1.96554	-0.555383		-2.19128	-1.67637	-2.38353	-0.881879	0.518209	0.811435	-1.21994	-0.636836	0.110596	0.12349	-0.937532	-0.344477	-2.21149	-0.680677	-2.80751	-0.785822	-3.53697	-1.67056	-1.79477	0.73286
3.16537	1.03512	0.524291	-0.117481	1.06106	0.315989	1.41339	0.255133	-2.04778	-1.67886	-1.69896	-1.26972	3.95325	1.92508	1.37497	0.342574	3.05162	0.714865	3.97532	1.80678	0.596157	0.359764	0.299564	0.764786	2.75679	0.480058	-0.117232	-0.545354		2.67016	1.08543	2.15556	1.10339	0.346699	0.210235	0.320477	0.53314	1.69559	0.981755	1.20512	0.841718	1.04768	-0.192627	2.89511	1.56937	4.24096	2.40397	1.19479	-0.104407
-2.2956	0.442278	-0.95484	0.471602	2.26084	2.26414	-3.72196	-0.705353	2.70835	1.53584	7.17332	2.95861	-6.19754	-0.5491	-2.36808	-0.548552	-1.16409	0.700843	-3.79784	0.0356409	-1.75942	0.0931488	0.558092	1.28624	-2.11945	0.365599	-0.266369	0.841349		-5.78368	0.109195	-4.5077	0.553543	-3.884	-0.285564	-2.03565	0.389275	0.320652	1.72151	-3.28961	1.30608	-4.3309	-0.262045	-5.66244	-1.07719	-4.97814	-0.997993	-2.61633	0.313737
0.897113	2.66383	-0.910088	-0.22569	0.831492	2.15968	0.0540817	3.98842	0.372958	-2.28392	0.346486	0.596491	2.46557	6.59883	0.26798	-0.338692	0.654306	2.04944	1.03583	2.73233	0.595424	1.97577	-0.346489	-0.309984	0.70475	4.88903	0.742655	1.57027		0.719896	2.13902	-0.689706	0.232169	-0.259832	1.92272	1.12938	2.7071	-0.0650787	-0.674738	1.46069	4.10636	0.948593	3.22558	1.77004	5.71484	0.173286	2.51104	0.781599	4.27616
0.716624	1.45541	0.435144	2.34843	-0.881571	-0.202148	1.63548	1.53608	1.84605	0.0155613	0.298715	-2.3946	-0.103905	1.57979	1.2812	0.563086	-0.41836	0.833643	-0.194757	2.12047	0.052567	1.48349	-0.330173	-0.501874	-0.547795	0.944021	0.251466	0.919267		-0.670463	3.16178	-0.471513	2.35771	-0.214746	2.14872	0.6125	0.820183	-0.734327	-0.253949	-1.39591	1.89538	-0.448337	2.1774	-0.528877	3.34818	-1.16883	2.06686	-0.459231	2.06215
2.90178	4.97371	2.15801	2.61491	0.103165	-1.3131	3.67922	6.14744	0.377145	0.356448	-1.90282	-4.8545	2.22904	3.56083	2.76198	5.41318	2.04416	3.25332	3.05936	5.61089	1.66792	1.34428	-0.225506	-0.58583	2.49253	3.25631	1.39346	0.82787		1.96598	4.58413	2.53337	6.79222	1.92354	3.64852	2.11	4.98801	-0.173933	-0.969186	0.668077	1.29085	2.54805	6.50037	2.1282	4.55853	4.08794	9.68824	1.48165	4.24597
0.305146	-0.808891	0.663577	0.322218	0.179465	0.362948	-1.99183	-1.32754	0.36896	0.50374	1.0686	1.12655	-0.598868	-0.850591	-0.325552	-0.397771	-0.761631	-0.985494	-1.10632	-1.04887	-0.561676	0.266119	-0.0563374	-0.455776	-1.07959	-1.17618	-1.95062	-2.39222		-1.51519	-1.51023	-1.64699	-0.814874	-1.04507	-0.600604	-3.50004	-3.07983	-1.20333	-0.357869	-1.6769	-1.38988	-3.12759	-1.87396	-2.23602	-1.27244	0.191009	1.31888	-2.07598	-1.12181
-1.92995	-2.72257	-0.470515	-0.235151	1.57923	0.249836	-0.0346072	0.487504	-0.365629	0.24759	2.22114	2.52579	-2.2129	-2.64518	-1.66973	-1.79516	0.523204	-0.889838	-0.817138	-0.753341	-0.818744	-0.129594	1.36741	1.02007	-2.13957	-2.43902	-0.310874	0.473092		-2.9265	-2.40965	-3.18899	-2.85576	-2.51021	-2.8491	-2.58945	-1.79561	1.05234	0.00668954	-0.560847	-1.28622	-1.74586	-1.63648	-1.8769	-1.95912	-2.68841	-3.14371	-2.18083	-1.51232
2.35148	3.97871	3.1247	3.62806	0.497469	0.213567	4.27176	4.88823	5.42055	5.43176	-0.0377378	1.11375	4.57949	5.71957	2.98629	3.37326	2.26386	2.57484	4.50221	5.99377	1.02256	1.5426	-0.508423	-0.374818	2.82929	3.71511	2.14058	4.65141		1.90808	2.60696	2.39869	3.19856	2.07088	3.39415	1.90241	2.11804	-1.05116	1.83822	3.6419	5.56161	4.93246	6.27394	4.42328	5.48593	6.93947	7.29516	5.41799	6.82513
0.659826	0.0710164	0.418739	0.33868	0.353616	0.897359	1.10249	-0.0557478	0.00806883	0.865597	-0.892644	0.928534	0.276207	-0.0860987	0.842458	0.367876	2.23296	0.583525	0.387976	0.420875	-0.271944	-0.226425	0.827272	0.163125	-0.652325	1.00018	-0.866133	0.512845		1.53606	1.17463	2.1801	2.27708	-0.657034	0.350447	1.20238	1.01057	0.818201	0.294941	0.0421054	0.431395	-0.274189	0.510242	-0.176626	0.409989	-1.01499	-0.310939	-0.564515	0.944369
3.28555	3.59921	2.71323	1.9684	0.189322	-0.314141	3.70688	3.26801	0.807421	0.283089	-2.43776	-2.55786	7.32421	6.82535	2.47106	1.94801	2.10912	2.68525	4.01545	5.29806	2.27728	2.71194	-1.29384	-1.03667	1.4955	5.01602	-1.07933	-0.377019		4.21284	4.00314	6.44797	6.66765	2.15252	2.7543	2.40191	3.07539	0.732165	0.791871	3.04317	2.48665	2.07636	3.8708	3.36697	4.69721	4.14769	6.3781	3.35276	3.41456
2.22853	1.3433	1.02121	1.85637	0.499135	0.112234	3.07937	1.16537	-0.90173	0.199316	-1.2921	-0.509888	3.7148	0.359627	1.11552	2.02977	1.30879	1.6346	2.33571	1.16662	1.32716	0.573498	0.969334	0.933517	2.8801	-0.460668	0.931422	-0.0950861		2.34837	-0.316703	0.943438	0.107926	1.16686	0.262295	0.865809	0.951801	0.603152	-1.02984	1.67122	0.677182	0.710919	0.0769971	1.2559	-0.106167	1.14967	-0.103444	1.61009	0.380866
1.45659	2.32186	0.868753	2.94536	-0.765234	-0.757168	1.42128	2.87542	-1.81383	-2.44153	-2.22109	-2.63214	1.10819	1.83626	0.518674	1.31619	1.23269	2.96568	-0.526291	-0.587699	1.3986	0.15402	0.502529	0.542646	1.74735	3.00961	0.160177	2.56129		1.84647	4.28777	2.87052	5.77367	0.500736	2.17827	0.601725	1.49238	-0.629605	-1.54201	1.03688	3.00544	0.258933	2.72161	0.987908	2.03459	1.30841	2.92861	0.381176	1.55653
-0.840607	0.356253	-1.64683	-1.04127	-0.942406	0.250105	2.02336	0.577862	1.12889	0.681733	-1.0147	0.583912	-0.119966	0.467197	0.859574	1.25568	0.00522362	0.453889	1.84708	0.625475	-0.547949	-0.159803	0.441313	0.547885	1.95467	2.03249	1.78923	1.49175		0.593975	0.515579	1.77318	0.716419	-1.26538	-0.0905482	2.94775	1.35207	4.02777	0.683704	0.198907	1.04775	0.32658	1.35649	-0.363261	0.255693	-0.670377	0.646487	1.72131	0.877942
-0.455699	-2.64011	-0.0630659	-1.6014	1.41579	0.680163	-1.62011	-1.38084	1.74575	1.16005	3.58955	3.13824	-0.126871	-0.717956	-0.448792	-0.799993	-1.55734	-2.26491	0.508876	-0.919316	0.752426	0.270646	-0.0737474	-0.29297	-1.85636	-2.96612	-0.409833	-1.90876		-0.401264	-1.44222	-2.72881	-2.62633	-0.772563	-1.40242	-0.00476671	0.858323	2.49162	3.53176	-1.03647	-1.85319	-1.65839	-1.31986	-0.964945	-1.15195	-1.94706	-1.43756	-0.379644	-0.477865
-1.76167	-0.0769193	-1.02767	0.471606	3.01332	0.912803	-4.18225	-3.06405	2.75094	0.774736	4.50034	0.926352	0.793601	0.465108	1.13049	1.96709	-0.0991319	-0.515929	2.15303	-0.0464244	-0.00642619	-0.8708	0.254116	-0.606688	-2.6011	0.495041	0.972492	-1.02404		-1.78814	0.278953	-5.31152	-0.455181	-0.609723	0.910328	0.416845	-0.727816	5.0444	1.8602	0.764941	0.910372	-0.999112	-0.857038	-1.25559	-2.36156	-1.07147	-1.94522	0.615666	1.60992
-1.0199	0.766961	0.366043	1.33051	0.415357	2.01579	1.4522	-2.3258	0.945929	1.77628	0.125204	1.55165	1.53747	3.34286	-1.2186	1.84752	1.44901	1.81078	0.400644	1.18383	1.84978	1.69818	1.18458	2.10514	-3.72416	-2.07022	-0.041189	2.66644		-2.03066	-0.883258	-3.32024	-3.16341	-0.967453	1.16504	-0.581344	0.891899	1.49546	4.70618	-0.173954	1.87029	-1.57375	0.342657	-0.264112	1.46327	0.0597663	2.59938	-0.708975	1.53446
-3.77573	-1.8358	-1.41676	-1.03426	1.02825	1.82849	-3.12008	-1.23334	3.25977	1.68706	2.36162	1.54532	-2.3727	-0.846188	-0.227328	-0.302765	-1.90076	-0.777524	1.42863	0.926304	0.934047	0.612077	0.238349	0.318977	-8.52846	-5.81078	-2.1382	-1.85282		-5.06653	-2.01102	-5.47972	-3.56136	-2.71636	-0.466918	1.03436	0.564401	4.28912	2.67796	-1.93171	-0.893261	-2.27994	-1.62643	-1.44849	-1.16664	-2.17358	-2.02412	-1.44162	0.208814
2.91673	2.89503	3.23671	3.23229	1.44254	1.08659	2.71124	3.3615	1.52226	2.24057	-3.76159	-1.99763	3.43093	3.28762	1.50131	1.50023	2.90509	2.49165	1.30645	1.85529	-0.0197941	1.0309	-0.0990328	0.0975704	2.832	2.33664	2.19656	2.23786		0.511033	0.872692	2.21182	2.57472	-0.282861	0.386918	0.266187	0.910749	-4.07081	-3.87075	1.66072	2.81319	3.312	3.69043	2.16676	2.19815	1.60663	1.98779	0.248268	1.27269
1.1919	-0.667411	0.366566	-0.49902	0.37552	0.26413	-0.00126386	-2.28163	-0.482694	0.91762	-0.269198	3.42218	0.928075	-0.741364	0.577186	0.34444	-0.112041	-0.696339	1.41581	0.736048	0.598397	0.0883524	0.825603	0.889456	0.771277	-2.67531	1.76819	0.430336		0.150082	-0.748817	0.548673	-1.70861	-0.0716963	0.1335	0.00527848	0.7394	-0.0885859	1.23461	-0.148819	0.0237935	1.47496	-0.389884	0.315987	-0.88363	0.706496	-0.0833627	0.84282	0.216063
0.0195025	1.16043	0.201471	0.567487	-0.0701129	0.223179	-1.07153	1.46681	-0.0675709	0.0891465	0.54317	-1.48971	0.491143	0.77807	-0.622606	-1.07478	1.3093	1.19977	0.129527	-0.14493	-0.232866	-0.620086	0.727936	0.0415278	-2.35464	1.84151	-0.160727	-0.376856		-0.713319	2.21609	-2.23413	2.17892	-1.51352	-0.871006	-0.672983	-1.22666	0.892116	-0.556346	-0.957065	-0.648327	-0.744578	0.47906	-1.14455	-0.555809	-1.03658	-0.275587	-0.125857	1.17318
-1.98094	2.07752	-1.61236	0.47694	1.92075	0.650191	-2.54285	0.203124	1.11503	-0.368635	0.937751	0.138089	-2.57966	2.03076	-0.108057	0.401171	-0.573065	1.72317	1.01567	0.153809	-0.302438	0.56226	-0.028196	0.801796	-3.86045	0.86516	-0.503059	1.45325		-3.77271	0.481152	-4.78695	1.22813	-0.93263	1.50982	0.913514	-0.356186	2.07229	-0.0912431	-1.76879	0.491921	-2.6031	1.15883	-1.73923	1.17684	-2.75729	0.592039	-0.932436	-0.00352484
0.409187	1.77088	0.900326	1.82671	2.1556	0.649173	0.00791394	1.46404	1.9027	2.13332	2.9772	1.2742	-0.229483	2.32755	1.47335	1.48741	0.164456	1.07995	0.737982	2.96918	0.122598	0.896636	1.13206	1.52117	1.45376	2.3794	2.48298	2.552		-0.940612	0.79638	0.67965	1.96496	1.07397	1.36308	2.85441	2.52812	-0.361352	0.968735	0.321008	1.00105	-0.2213	0.844892	0.24994	1.06389	0.928629	2.84694	1.07187	0.955028
0.511869	0.603841	0.35142	0.165616	5.08909	4.84782	2.37602	2.33859	0.916888	1.77953	8.00002	7.40867	9.63534	6.84051	3.3848	2.91803	6.49005	4.15743	10.1688	7.20168	4.12922	2.55398	1.63053	1.2064	5.55581	4.17375	-1.47452	-0.478837		-5.59829	-5.23424	-12.3459	-9.16579	7.38136	5.78934	-3.54665	-1.83058	3.77846	3.5597	7.62357	6.85802	5.12491	4.32859	6.53598	5.25069	5.5991	4.23163	6.69381	5.16929
-3.01693	-2.96847	-1.60979	-2.3814	4.10095	3.27364	-3.07252	-2.56924	0.444714	0.665679	3.66331	4.71298	-2.46993	-3.98078	0.464273	-0.304906	-2.12446	-2.79675	-3.05759	-3.79325	-1.75227	-2.75826	1.05328	0.0690326	-3.27113	-2.97508	0.992983	0.81692		-3.764	-3.52411	-1.69411	-1.99816	-1.20915	-0.891049	-0.797945	-0.41656	1.30288	0.104984	-3.44642	-3.68403	-3.27932	-2.27555	-3.7037	-4.26776	-3.07245	-1.95012	-0.986584	-0.622414
-4.00948	0.0452963	-2.73158	-0.683188	4.57617	-0.0384951	-3.70539	-0.327929	2.03229	0.690222	5.49953	0.562732	-6.37125	0.141919	-1.89986	-0.552777	-3.61039	-0.361019	-5.05025	0.0684734	-2.53831	1.07358	0.511141	0.659223	-2.04208	-1.29187	-0.427973	-0.600122		-8.55227	-1.64345	-3.71521	-0.135394	-3.11871	0.668818	-0.428668	0.905318	-1.48242	0.481539	-6.17547	-0.747386	-5.72318	-0.830123	-5.29944	-0.053105	-3.19114	-0.453061	-3.96095	-0.517723
-2.30717	-0.493434	-0.945551	-0.449193	2.24553	-0.421084	3.99857	-0.856456	2.12548	2.62667	2.28913	1.55601	-2.16364	-1.40995	-1.6743	1.3727	-2.53239	-1.74743	-3.57759	0.164236	0.382326	-1.17992	-0.780341	0.720769	-3.85495	-1.83781	-1.62301	-0.358476		-4.99187	-2.21708	-2.41177	-0.520964	-3.36419	-0.514852	0.575546	1.27258	-0.679874	0.314019	-1.33709	-0.956542	-3.23547	-1.35391	-1.73712	-2.54837	-2.91409	-2.30525	-2.44794	-1.28299
-1.4664	-0.0725966	-0.902394	0.328128	1.47405	1.2926	-2.39183	-1.75045	2.32153	-0.726176	2.30744	-0.845045	-2.00938	0.797546	-0.911516	-0.169318	-2.85317	-0.193339	-1.83264	0.656536	-1.47962	-1.22367	-1.23104	-0.779316	-1.23347	0.965531	1.69453	0.0452392		-2.44856	0.711321	-1.2028	0.423275	-1.38434	-0.400083	-1.30684	-0.956331	-0.904217	-0.535104	-2.33756	0.309015	-1.13684	-0.211637	-1.71371	0.0902183	-1.46829	-0.174356	-0.306543	0.899805
-3.0721	-0.131944	-3.43021	-0.983209	6.82616	3.31382	-4.62128	-1.81178	-4.6741	-1.64453	3.60064	0.253284	-9.9017	-1.67924	-2.12924	-0.926594	-4.44408	0.180143	-7.91005	-1.47616	-2.39143	0.106808	-0.255909	0.488299	-4.84871	0.305948	2.18111	0.451869		1.54257	-0.0557406	-2.03795	-0.798111	-4.18662	-1.7389	-0.979607	-0.251433	-0.579536	0.300011	-5.08445	-0.157837	-8.97549	-2.74652	-6.08315	-0.268748	-5.88728	-0.337718	-6.61998	-2.23436
-2.41157	0.891809	0.0458934	0.742288	5.97996	0.399648	-2.05109	0.385242	-0.90817	1.67698	1.06173	-0.124475	-5.87322	0.9564	1.21143	2.28222	0.0826668	2.4159	-0.562702	3.3914	-1.63229	0.229286	0.314646	0.72407	1.88675	4.29778	2.60803	2.66706		0.918844	2.0118	-0.563407	1.65403	-1.80002	1.56609	0.739079	1.57233	2.39113	2.9794	-1.38849	3.19344	-1.54369	3.19869	-2.6244	2.26732	-2.78013	1.59435	-2.66721	3.44957
3.79863	1.55216	1.60301	1.56547	-2.72671	-1.62575	3.32235	2.27686	0.486242	1.3346	-1.63841	-1.01478	4.01513	1.88358	1.71543	1.15907	4.00847	1.61146	3.78933	1.80371	2.39475	1.94492	0.550914	-0.2133	3.37081	-0.343279	-1.09824	-2.10409		6.19354	3.69004	4.05976	3.47684	2.98189	2.2999	1.46398	1.95475	1.25401	1.24436	1.71656	0.902111	2.62115	0.856906	2.02186	0.842269	1.0626	0.872713	3.03747	1.92005
1.67182	1.67764	0.220424	0.779631	-0.819543	-1.34723	1.81951	1.97388	0.315158	-0.307012	-0.359032	-1.77419	3.70747	5.63491	0.258781	0.253193	3.72548	4.3262	2.83942	5.49657	2.62947	2.84674	1.66699	0.9823	1.16346	2.63984	0.316977	-0.0409096		1.54433	4.16614	1.57065	3.22902	1.51238	2.74192	1.08696	0.607623	0.157764	0.140781	1.27186	3.39067	1.28431	2.92281	2.31829	4.85565	2.42788	5.29002	1.03129	3.07857

## Sheet: figure S2
Left STS FACE																										Left LS FACE
ROI 1			ROI 2			ROI 3			ROI 4			ROI 5			ROI 6											ROI 1			ROI 2			ROI 3			ROI 4
V	AC	AI	V	AC	AI	V	AC	AI	V	AC	AI	V	AC	AI	V	AC	AI									V	AC	AI	V	AC	AI	V	AC	AI	V	AC	AI
1.82656	1.88932	-0.970687	1.05071	1.05276	0.380718	1.17268	0.559018	0.734987	1.36218	1.08509	-0.742641	2.02391	1.54176	-1.46902	1.02458	1.35566	-0.292497									0.426232	1.06338	0.284107	1.38012	1.38435	3.67911	-0.0301923	1.2159	0.000718458	-0.361838	0.787226	2.31182
1.66408	1.09582	0.654622	1.56865	2.0086	0.667149	1.85089	2.11673	-0.862238	1.07663	1.38357	-0.320464	2.71102	1.99693	0.674447	1.14141	1.10743	0.913591									1.42421	0.399423	0.816513	2.88856	2.76304	-1.17188	1.71982	0.0974925	-0.661071	0.901506	1.40968	-2.27573
2.46139	1.77008	3.11524	1.49552	0.689968	1.49118	2.02181	1.57885	1.59375	0.594823	0.0498838	1.19896	2.1991	0.931528	2.03049	0.971421	-0.00636254	1.3429									0.504897	0.854617	0.87153	1.94468	1.32641	1.53323	0.141982	0.226018	0.835176	2.11146	1.45271	1.20348
2.62999	2.8507	1.46909	1.35872	0.734593	2.96233	0.0286694	-0.745118	3.08688	2.59139	2.94036	-0.632395	3.31246	4.58973	-0.21723	1.52841	2.88077	1.53724									-0.1559	1.70443	-0.720784	-1.57515	-2.62337	2.31689	2.31198	4.02054	0.327804	-1.68524	-2.37121	2.05906
-0.780381	0.316171	-2.19121	-0.879977	-0.467942	-3.00698	-4.52545	-3.1102	-4.67707	3.71097	3.20062	1.81559	0.494095	0.870969	-0.999369	0.929827	1.10775	0.190001									1.4272	1.13871	1.11932	-4.24034	-2.57794	-3.70466	6.32785	4.22526	4.94736	-3.50473	-2.70875	-3.94693
1.89125	2.3349	0.541848	1.11772	-0.00762122	-0.527323	1.95488	-0.936784	-1.72235	0.198067	1.06829	-0.33523	1.70048	0.789535	-0.588613	0.238507	0.491842	-0.224906									0.126777	0.636604	0.94108	0.866318	-2.55026	-2.51923	-0.699076	-0.274389	-0.21573	0.487148	-1.83663	-1.63122
0.742951	0.694757	-0.576125	0.658397	0.676631	-0.112265	1.07669	0.566331	0.76574	0.709869	0.887763	-0.0136672	0.493122	0.999827	-1.08987	0.652766	1.25216	-0.681427									1.61698	2.16987	0.441181	3.39978	4.99078	2.47257	0.932404	1.8697	-0.769899	3.40982	3.94085	2.51614
1.02928	0.067208	0.32975	0.593943	-0.0443736	0.0459729	-0.290052	-0.897318	-2.88271	1.75453	0.946496	2.19727	0.848066	0.958072	2.41817	-0.143988	0.585859	1.29873									0.201734	1.0487	1.75581	-0.266357	1.72901	-0.782782	-0.449448	1.22808	2.10252	-1.21808	0.188037	-1.79132
2.74327	1.78754	0.254443	1.15248	1.65483	0.656777	2.41788	2.66448	1.8659	0.806835	-0.0448861	-1.49334	3.85094	4.02469	0.473802	0.0419082	1.19007	-0.397254									0.920121	1.90895	1.79109	3.40471	3.54775	2.90917	2.15535	1.34796	1.91377	2.9904	3.45192	2.90046
1.82481	2.22115	-0.178125	1.65694	2.87897	1.94505	0.932866	-0.908179	-1.65074	2.14486	1.76217	0.842031	2.47378	2.82278	-0.366565	1.35961	2.70362	1.05124									-0.681142	0.707933	0.244839	-0.403498	-2.45339	-2.00942	0.767115	2.614	1.97573	0.0158139	-2.44618	-2.2491
0.95751	1.6019	-1.0156	0.429286	-0.281123	-0.405912	-0.873705	0.0874648	-1.708	0.169403	0.748047	-0.805033	2.18616	1.92606	0.179964	-0.909827	0.630361	-2.53214									0.578287	-0.0671836	-0.36331	-4.22403	-0.914378	-4.35804	-5.30899	-1.04645	-5.2322	-1.98103	-0.0344719	-2.44572
-0.47573	1.61589	-0.442822	3.42501	1.37061	2.02982	-0.380984	2.20019	-0.573182	-0.725604	1.44196	-0.916767	0.47058	2.11997	-0.267141	-0.179973	2.33668	-0.372766									-0.107354	0.742243	-0.174611	-5.41902	1.5378	-6.14291	-3.98683	1.26882	-4.41942	-2.78567	2.145	-3.62245
-0.301415	0.669841	0.0707566	1.05266	-0.399471	0.237711	-1.4577	2.68293	-1.14623	-0.412703	-0.954707	-0.727968	-0.270632	0.142935	0.360805	-1.08171	2.94621	-0.516734									-1.20438	0.330809	-1.13058	-4.44005	8.04379	-3.13251	-2.35655	6.1578	-1.72241	-2.07003	5.55283	-1.01691
1.32908	0.530324	-3.06135	-0.333933	-0.399794	-2.62539	0.971292	1.65155	-0.0625795	0.928649	1.1288	-1.88989	1.4224	2.12777	-1.05167	1.51355	2.35699	-0.266717									-0.537948	-0.105603	-0.591674	0.911808	2.94836	1.96594	1.62291	3.50024	0.780171	0.637773	2.46299	1.26962
1.27021	0.0669422	-1.51019	2.01183	3.23098	0.863197	-0.109926	-0.908895	-1.0593	1.59556	1.19362	-0.0920494	2.33769	3.32542	0.282892	1.00449	-0.253226	-0.472379									-0.0750602	-0.194684	0.0582435	-3.03781	-6.8655	-2.29137	-2.43175	-6.93608	-3.9608	-1.86696	-5.09097	-2.25445
3.00084	4.53342	0.758233	0.0971218	0.616598	-0.458611	2.55434	3.78204	0.225992	1.55843	2.70172	0.771332	2.18608	3.3985	0.772815	2.4935	4.04595	0.470925									0.552625	1.99263	0.953577	4.61327	8.03542	2.46655	3.51321	4.71751	0.510263	3.18226	4.4457	1.00616
1.42071	0.0319018	0.0222099	0.352701	-1.24655	0.0138963	0.509091	0.57834	-0.199531	2.17715	1.29097	1.50494	1.97271	0.330576	0.767064	0.224857	0.724066	-0.719283									-0.242656	0.338286	-0.361526	-0.18608	3.86339	-0.989749	0.401269	2.27973	-2.52303	-0.202903	2.68306	-1.35989
1.8407	-1.96262	2.51891	0.541999	-0.438414	0.830396	2.00894	-1.7017	1.9013	1.30452	-0.202808	1.74006	1.47889	-1.13286	1.2275	2.28763	-2.67578	2.44047									0.568253	-0.456761	0.306863	2.99839	-3.74847	3.55297	2.70509	-3.89101	3.79314	1.65315	-3.13831	2.20142
5.21852	3.68472	0.964113	1.79089	0.55205	-1.01863	3.22138	2.75921	1.82773	2.63469	2.13197	-0.0351074	1.64965	1.26253	-1.40953	4.248	3.59658	2.10453									1.25821	0.500931	0.331681	4.84079	4.1071	4.53111	4.7263	4.86572	4.81926	4.23947	3.1447	3.43383
2.98299	2.76952	2.96433	1.05499	2.14164	0.542568	1.84096	2.01686	2.39915	5.64584	5.2563	3.41286	3.70129	3.35719	1.27731	2.22449	1.64999	2.23867									0.604349	0.988958	0.708323	1.74772	0.578752	3.34801	2.82421	1.38271	4.88648	1.85562	1.67534	3.26822
1.00506	1.51491	0.341692	1.11169	1.27569	0.817212	-0.705247	-0.406878	0.769818	0.998787	1.46433	-0.618634	2.1215	3.16993	1.9798	1.6741	2.57989	1.44194									1.82851	1.53611	1.40382	1.30851	2.37199	1.28713	1.24698	1.48097	0.947103	1.27285	1.45823	0.177471
0.535679	-0.312144	0.170465	0.0483541	-0.448936	-0.953265	-2.1774	-1.26106	-0.603145	0.839066	-0.228859	0.766894	-0.055754	-0.571998	-1.17851	0.0915793	-0.8437	-2.03066									0.545882	-0.903716	-1.50226	0.517095	-0.0328931	-1.41997	-0.44766	0.293196	-0.501261	-0.277376	0.0026413	-0.189881
-0.648593	-0.0963825	-0.698027	-0.0333401	0.818774	0.283904	-0.76631	0.313219	-0.516318	0.314996	0.460301	0.961903	0.0614884	-0.149567	0.42201	0.04641	-0.283421	-0.0373096									-1.4025	-0.148184	-1.54649	-0.112105	-0.101111	0.0940128	-1.18238	-0.865621	-0.767146	-0.738676	-0.402222	-0.568528
-0.00808866	-0.290578	-0.733932	0.100758	0.964986	-0.152188	0.518778	1.30819	1.37167	0.987326	0.443681	0.636384	0.622629	0.320723	0.000402258	-0.124503	-0.294269	-0.475546									-0.113692	0.329507	0.447638	0.492345	0.549978	0.136717	-0.216934	-0.301744	-0.373703	1.23751	0.365717	0.150059
1.39134	1.19994	0.425563	-0.114701	0.726957	0.680013	0.68093	-2.26395	-0.283693	2.59121	1.4184	1.84074	-0.230812	-0.10484	-0.597079	-0.255639	-0.215263	-0.293423									0.622976	0.52924	0.682816	0.752995	-0.397519	0.397511	-0.735776	0.0747195	0.0713028	-0.340927	0.121411	0.0931157
-0.176264	0.83948	-0.114522	0.213499	-0.118668	0.102494	-0.781667	-0.725701	-0.853707	0.884589	0.278098	-0.581451	-0.197309	0.70328	0.676024	-0.420156	1.09121	0.711956									-0.507402	0.291878	0.423138	0.0484626	0.866873	0.586049	-0.688075	-0.198693	0.748874	-4.06249	-1.86797	-3.0594
0.753007	0.312719	-0.234408	0.467683	-0.13893	0.047154	0.260714	1.0163	-0.159799	0.884631	0.366075	-0.661516	0.0578982	0.222232	-1.36366	0.0913411	0.211251	-1.19242									0.936481	0.916552	-0.262196	0.473269	0.444747	-0.785443	0.228565	0.349142	-0.470106	0.128105	-0.694671	-1.51485
1.9078	-0.0495165	1.15588	0.820412	-0.593189	1.04714	1.70806	-0.211201	0.838649	1.38589	0.484562	1.15301	2.08237	0.421041	1.37497	1.89434	0.365926	1.56622									3.14843	0.900751	1.83878	1.4782	0.640611	1.05645	0.744644	-0.810039	0.252952	2.10809	0.53592	1.16658
0.642793	1.02277	1.05882	0.74069	1.55394	0.155467	0.644312	-0.0515026	0.30898	0.917591	0.049325	0.916097	2.10812	1.60203	1.69836	1.00218	1.03464	1.28731									0.881727	0.904593	0.760744	-0.104178	0.0310731	0.116998	1.69576	0.729774	0.746096	1.11606	-0.55962	0.35964
1.03073	1.57193	-0.104643	-0.00939234	0.929809	-0.3104	1.42558	2.00105	-0.389119	1.74413	1.8909	1.30341	0.92546	0.716397	1.57258	0.8504	0.671706	0.458795									-0.578089	-0.443017	-0.623426	0.54739	1.44423	0.69968	0.892516	0.445068	1.29374	0.916346	0.249882	0.0701874
2.20703	2.8131	0.469318	2.95098	1.63088	-0.534158	3.36948	3.17436	1.31882	0.863364	0.793948	-0.227389	3.89563	2.12629	-1.25001	2.92087	2.52526	-1.47533									2.5981	2.89455	0.506016	1.34319	1.9822	0.485206	0.932676	1.33163	-0.449279	2.32039	1.97458	0.563104
1.12967	0.771507	-0.247233	1.051	2.28277	1.48207	2.11536	1.76473	-0.260062	0.908698	-0.0385607	-1.04983	2.61804	1.64997	0.930878	2.69712	1.47545	1.11088									0.47921	1.19773	0.599062	0.736823	1.79818	0.74261	0.976228	0.882866	0.847594	1.27583	2.2437	2.02416
-0.226854	-0.758327	-0.314714	0.6023	-0.200447	0.447422	0.566245	0.0332501	0.286104	-0.716472	-0.437375	0.659077	0.0111864	0.181638	-0.198112	-0.536406	0.68594	-0.246632									-0.523747	-0.132287	-0.216561	-0.4096	0.857183	0.0252908	0.182285	0.863351	0.300669	0.995056	1.16477	0.982594
-0.48725	-0.397136	-0.441625	0.363481	1.38573	-0.0150833	0.280728	1.5063	-0.62661	0.115721	0.169355	-0.771709	0.358529	0.0445393	-0.00699299	-0.332656	0.311027	-0.444489									0.854254	0.998543	-0.317746	0.823435	0.0595702	0.174083	-0.278651	0.132161	0.128918	-0.896574	-0.130435	-0.469096
1.55939	1.98874	1.14378	1.39308	1.65711	0.383537	3.80828	10.3768	7.37052	0.575302	2.12325	0.272179	1.56157	1.17071	0.0755957	1.67015	0.221091	0.742883									1.42688	1.57967	1.48108	0.7981	0.95139	0.973066	0.572205	1.76058	0.152979	1.77378	2.79266	0.284473
0.32058	-0.702044	-0.275325	0.381429	0.00829818	0.31044	2.16323	2.74815	1.67688	0.129174	-1.2819	-1.92273	-0.131865	-0.196054	-0.602002	-0.499387	-0.0824705	0.0242947									0.660247	0.311108	0.516156	0.895483	0.514108	0.172951	-1.07822	-0.29396	0.0670834	-0.485892	-0.0491968	-0.123313
0.706329	1.10892	-0.178146	-0.110041	0.684094	-2.02666	2.50775	2.51096	0.17564	1.54996	0.820974	-0.209708	2.73052	1.10443	0.0622579	1.32967	1.00535	0.350899									0.815517	0.461275	-2.09775	0.548275	1.15997	-0.432465	0.111455	1.25747	0.631818	1.94183	2.22624	0.313083
-0.269037	-0.41976	-0.253317	0.148651	-0.645795	-0.706443	0.00989673	-0.676882	-0.906585	0.304244	0.55734	0.257837	1.0078	-0.204452	0.167008	1.05266	0.243254	-0.0590504									1.63209	1.928	1.89514	-0.000911429	0.597933	-0.584234	0.572339	-0.0371236	0.500272	-0.087373	0.788654	0.637609
0.299272	0.15711	0.531681	0.242138	-0.215353	0.676312	0.0345855	1.43867	2.54915	1.25178	0.131058	0.989443	-0.303915	0.641128	0.885255	-0.300138	0.299734	1.20101									-0.321318	1.00366	1.54055	-0.617616	0.987101	1.15865	-0.449238	0.171996	0.200114	-0.0957351	0.357997	0.820256
1.01908	0.187984	-0.27533	-0.489795	0.494677	-0.920828	0.220255	-0.485097	-0.470764	1.191	1.82188	0.828672	0.550488	-0.135329	-2.02236	0.872569	1.43178	0.496894									0.760503	0.541798	-0.264636	-0.727936	-0.415759	-0.0566023	0.590098	0.533279	1.20192	0.394793	1.2339	0.225979
Right STS FACE																										Right LS FACE
ROI 1			ROI 2			ROI 3			ROI 4			ROI 5			ROI 6			ROI 7			ROI 8					ROI 1			ROI 2			ROI 3			ROI 4			ROI 5			ROI 6
V	AC	AI	V	AC	AI	V	AC	AI	V	AC	AI	V	AC	AI	V	AC	AI	V	AC	AI	V	AC	AI			V	AC	AI	V	AC	AI	V	AC	AI	V	AC	AI	V	AC	AI	V	AC	AI
2.35298	2.42061	0.0375378	1.50865	0.753901	0.445979	1.47441	1.12318	0.832794	3.09555	2.68789	2.34008	1.89541	1.83026	-0.264072	0.96283	1.07258	-0.323386	2.39711	1.64923	0.875707	0.568804	1.21103	0.562183			1.09226	1.09275	2.06057	1.24393	3.41874	0.960644	0.254292	2.10485	-0.312717	0.409443	2.32968	1.01845	0.25704	1.8657	1.41687	0.829357	2.00443	0.130138
2.50011	1.81588	0.101314	2.43201	3.1425	1.39579	0.188117	2.38467	-1.70647	0.635707	2.08247	-2.02368	0.671707	2.01996	-0.678144	1.21177	1.78028	-0.384508	0.452127	2.54737	-1.34463	0.492202	1.24166	0.0185198			3.10637	2.46664	0.134608	1.55799	1.08165	0.0124348	0.684974	0.320438	0.777883	1.62132	1.57164	0.635513	0.843985	0.961809	0.346187	1.09933	0.187326	1.09038
1.71068	0.542286	2.88886	1.99549	1.30856	1.60344	0.0690092	-0.546178	0.359581	0.402061	-0.441709	1.15799	0.522476	0.305951	0.920829	0.963584	0.481171	1.25729	0.44032	-0.0113067	1.14565	0.140331	0.438887	0.126433			1.16099	0.77285	0.855709	0.600699	0.665312	1.1816	-1.12009	-0.138184	-0.402715	0.270973	0.325462	0.0471078	-0.144694	0.437633	-0.122389	-0.415837	-0.14285	0.0334559
3.25777	2.52084	1.23485	-0.0571018	-0.724215	3.15041	0.491788	-0.446773	1.38591	1.62305	0.615188	2.06894	3.02305	4.66735	2.36496	0.693781	-1.15791	2.11441	2.06067	2.71867	1.30325	-0.587267	-0.977602	0.429174			-1.44195	-2.24359	0.313948	-0.491641	0.359254	0.881326	1.7979	4.0241	-1.64175	0.203772	3.47822	-2.58836	1.92061	3.84285	-0.551184	1.66858	3.19739	-0.584732
1.83764	3.58693	0.264031	-6.07679	-1.44299	-5.56192	-1.3801	-0.427751	-1.57062	-0.445702	0.322003	-1.69347	1.50175	1.77849	0.920579	-3.34824	-1.78026	-2.47652	1.25892	1.05219	-0.493907	-0.747549	-0.543815	-0.444115			-3.09652	-2.25793	-3.65658	-1.3713	-0.57856	-1.72538	6.79783	3.97283	5.1519	5.54231	2.93788	4.03557	5.88474	4.45048	5.06069	3.87085	2.23941	3.42563
1.95146	2.10534	-0.0870468	1.17104	-1.56259	-3.26175	0.565221	0.11677	-2.16749	1.69303	0.940453	-2.09524	1.17266	0.940522	-1.40072	0.914677	0.669706	-1.42417	0.993118	0.375946	-2.20532	0.761829	-0.00872753	-0.139217			1.03029	-2.15244	-1.76803	-0.0451131	-0.332753	0.259998	-1.36494	0.399015	1.12997	-0.573212	0.513538	0.208144	-1.30832	-0.905565	-0.738132	-0.690239	0.0875362	0.741802
0.680362	0.66596	-0.870507	1.56422	0.222569	1.69582	1.13251	0.639711	0.875142	0.638323	0.989015	0.294552	1.01547	0.4623	-0.267444	-0.0656999	0.0593902	-0.0848368	0.26263	0.159045	-0.583523	0.691672	0.558886	0.867245			0.976734	0.254747	1.37302	0.714965	1.46047	0.884393	0.872311	1.26442	-0.925185	0.501268	1.64647	-0.755591	0.762563	2.13066	-0.414239	0.242935	0.803419	-0.721579
1.04706	0.357112	0.100205	0.199212	-0.263676	-2.42962	0.364954	-1.33728	-1.92362	0.990062	-0.65874	-1.849	0.576973	-1.95429	-0.379425	0.269576	-0.923148	-1.48483	0.661175	-1.05397	-0.646968	0.0648533	0.301749	-2.34801			0.449903	-0.309135	-2.38639	0.118112	0.939472	0.399343	-0.131488	1.02437	2.18518	-0.3033	1.8954	2.74629	-0.542332	0.896656	2.32283	-0.0341463	0.909353	1.70249
1.99158	0.891624	0.302844	5.33371	4.64969	3.30935	3.22526	2.51888	1.89546	3.94947	2.95264	1.96588	-0.296569	-1.32751	-1.94861	3.84574	3.43811	1.95533	2.12088	1.45621	1.07225	2.72825	3.38104	2.02195			3.57785	3.84416	3.60418	3.74758	3.22574	2.54083	-1.9315	-0.918553	-1.11235	-2.6618	-2.17633	-1.95335	-2.77337	-2.45386	-1.98162	-1.25233	-0.797507	-0.515126
3.73546	2.69819	-0.74045	1.95547	-0.815403	-2.22903	1.6563	0.0390883	-1.24695	3.01701	1.2654	-0.557235	2.35142	2.43241	0.586143	0.98997	-0.830225	-1.94394	2.03588	0.326946	-1.00807	0.30485	-1.10899	-1.78484			0.995147	-0.513849	-0.712035	0.220364	-0.873772	-1.40962	-0.910331	0.0934218	0.0756086	-0.464085	1.13081	0.761609	-0.608126	1.29112	1.32664	-0.0129892	1.06555	0.885504
0.638536	1.73272	-0.733212	0.566708	1.13473	0.541358	0.531707	1.30446	-0.55812	-1.95295	1.46013	-2.65938	-0.0895234	1.82714	-1.35028	1.412	1.32049	0.305304	0.603364	1.44095	-0.116299	0.892625	0.843352	0.604755			-1.64696	-0.202605	-1.76147	-0.532981	0.231338	0.0904068	-1.88969	-0.0389892	-1.9631	0.0947624	-0.576255	-0.229013	-4.65883	-0.575019	-4.72001	-1.85928	-0.00823639	-1.78401
0.759972	0.940831	0.242991	4.20734	1.48622	2.81168	-2.35506	1.28342	-2.23496	-4.65082	2.57267	-4.51319	-3.90262	0.925374	-4.16828	-0.375204	1.93292	-0.168959	-0.133429	1.41336	-0.0979112	0.637175	1.81002	0.997858			-0.790689	1.06628	-1.63956	0.437074	1.89858	0.191855	-3.34813	1.3865	-3.48837	0.0335093	1.82069	-0.456536	-7.69012	1.80015	-7.30204	-3.57062	1.25225	-4.00257
1.30643	0.643427	1.52603	-0.494045	0.738042	-0.816216	-0.892857	1.20406	-0.0637246	-1.22207	3.58583	0.12143	-1.0007	3.08377	-0.795675	-0.617837	2.03753	0.153372	-0.0741943	0.340925	-0.382034	1.10057	0.736442	0.920479			-2.27301	3.98974	-1.68487	-1.08764	1.43728	-0.0792414	-1.09185	2.35444	0.398498	-0.378015	0.104738	0.281071	-6.16589	7.6203	-4.17412	-1.7402	3.45159	-1.16087
1.71774	0.491832	-2.37543	0.458136	0.799488	-2.29957	0.827027	1.35285	-2.29544	1.90719	3.0055	-1.85232	1.11012	1.53658	-2.1197	0.818824	0.923603	-0.894108	1.13686	0.956782	-1.03415	0.559801	0.0852745	0.0569708			0.923359	2.60721	1.09101	-0.345305	-0.0391745	-0.247738	1.11071	1.82972	0.670119	-0.376309	0.234414	0.362762	1.57163	4.30433	1.1895	1.04366	2.05862	0.479068
2.79279	1.32177	-1.08409	0.885173	0.632532	-1.76108	1.40917	-0.153319	-0.916323	1.45106	-3.99273	-2.96904	2.50058	-0.527176	-0.716269	1.33988	1.7822	0.764866	0.99082	0.897589	-0.124292	1.38523	0.960998	0.810308			-1.94281	-4.21566	-3.11707	-0.605807	-0.812736	-0.568577	-1.6934	-4.24668	-1.99236	-0.763431	-0.137873	0.687987	-3.71923	-10.4398	-5.2587	-1.34196	-4.14414	-2.39307
1.82477	4.24747	1.27475	0.649688	0.752664	-0.875997	1.98158	2.61846	-0.137732	4.1965	6.41041	0.2093	2.96445	4.44597	-0.273556	1.28087	2.02108	0.759745	1.67544	2.8493	-0.272841	0.95057	2.35288	1.28848			1.16089	2.16543	0.610832	-0.053831	1.27269	0.772713	1.46914	2.56769	0.638202	0.0414502	0.574633	0.947739	4.55319	6.23497	0.81637	1.96456	2.49498	0.58391
1.46739	-0.393326	0.91546	1.03355	-0.297802	-1.33055	0.99128	0.313281	0.0889903	1.04322	1.45733	-0.578725	1.39847	-0.392282	0.238196	0.912884	0.787484	-0.590131	0.897884	0.0279446	0.0871698	-0.260294	0.532529	0.316302			1.01371	0.914275	-0.895601	0.130072	0.608111	-0.494836	-0.519439	0.556463	-0.761874	-0.565641	-0.440186	0.0307203	-1.13275	1.3801	-3.97632	-0.855327	0.222288	-1.1586
1.75248	-1.30845	2.2508	1.61024	-2.39729	1.86166	1.29825	-1.59875	1.0748	2.87863	-3.37321	2.51269	1.95868	-2.56611	2.44752	1.38887	-1.8213	1.65272	1.73176	-0.695011	1.16466	0.41845	-0.368238	-0.0788398			2.3733	-2.4349	2.31393	1.19335	-1.2503	1.66699	1.17834	-0.719433	1.50909	-0.440507	0.676778	-0.714304	3.20164	-4.71447	3.73957	1.26958	-2.06763	1.86752
4.40211	2.81436	-0.775981	4.53566	3.73048	2.21121	2.47091	2.74405	0.996934	6.93411	5.98675	3.20165	4.14077	4.76469	2.55984	1.93612	2.15001	1.15266	3.29886	3.18129	1.64618	1.94484	0.977754	-0.430246			2.83145	2.42987	1.93578	0.919425	0.96607	0.889941	1.13491	0.861121	0.823961	-0.777074	-0.435282	-0.764057	5.26401	5.16244	5.31844	1.83889	1.49277	1.68257
4.92895	4.30439	2.46875	1.80693	1.82114	1.98284	3.26985	3.07814	2.42106	2.46371	1.52576	3.26422	2.34128	1.96399	0.586341	2.37812	1.59876	0.861982	1.55467	1.1558	1.13083	1.52636	1.70101	1.59416			2.67813	1.40861	5.18028	0.679243	0.942761	1.63091	1.68292	1.3358	1.73894	-0.00509395	0.00964153	-0.28399	4.17111	1.44728	5.45497	1.82807	1.23283	2.40604
1.4513	1.75168	0.755229	1.09907	1.473	0.984857	1.91366	1.91174	0.275285	1.20677	2.13873	0.15805	0.981979	1.29957	-0.213992	1.15381	0.860939	0.121032	0.814184	0.459537	1.55064	0.218395	0.913277	0.285794			1.09601	1.05857	1.04502	1.03216	0.93792	0.806921	0.234279	1.12156	-0.0500703	1.02427	1.14639	0.595986	0.808831	0.798401	0.665584	0.344643	0.507447	0.165373
-0.0320313	-0.957197	-1.67319	0.113951	-0.385267	-0.784174	0.387488	-0.154879	-0.559552	0.872639	-0.196978	-0.37794	0.664044	0.157667	-1.15549	-0.0834676	-0.0799123	-1.01047	1.31769	1.01968	-1.15041	0.500835	1.25612	0.618041			-0.698201	-2.03986	-1.86132	0.0458932	-0.659178	-0.929033	-0.219942	-0.47594	-1.13183	0.498399	-1.17925	-0.195072	-0.0255313	-1.16084	-1.16753	-0.878562	-1.46632	-2.15424
0.259624	0.0429367	-0.0663456	-0.260877	-0.454109	-1.03528	0.591869	0.13057	0.767102	-0.299607	-1.0022	-0.474366	0.536329	0.374407	1.56724	-0.161596	0.0459294	-0.151313	-0.449826	-0.155484	-1.03766	-0.666306	-0.881708	-1.1263			-1.66919	-0.556988	-2.7245	-0.437481	-0.0335388	-0.335876	-1.24253	-0.203934	-1.56179	-1.18023	0.154015	0.406314	-1.4647	-0.250916	-0.213724	-1.12816	0.0782511	-0.896099
1.26791	0.268988	-0.338201	0.425473	0.417194	0.238672	1.13653	0.816384	0.274433	1.56627	0.940221	0.425066	-0.201109	-0.420854	-0.901987	0.759413	0.36271	-0.275147	-0.541244	-0.54327	-0.991086	1.04958	1.45813	1.53531			0.731383	0.14945	0.481103	0.68817	0.688673	0.648757	0.0952121	0.272163	0.436182	0.17187	0.860724	0.988799	0.198617	0.52086	0.138328	-0.364234	-0.741918	-0.41087
1.24182	1.956	0.679477	-0.973274	-0.0896099	-0.787144	1.27031	1.02736	0.807641	0.423312	0.859314	-0.461853	0.772582	1.38672	1.16565	0.176147	0.70369	0.763164	0.22448	-0.777345	0.399197	0.0187218	1.20071	0.670816			-1.71708	0.0374806	-0.906069	0.461737	0.650428	0.0355622	-0.147336	-0.528757	-0.00338556	1.15383	2.04971	1.28095	0.345293	1.71575	1.39377	-0.428675	-0.241281	-0.094147
0.580442	0.718916	-0.106714	-0.878251	-0.066804	-0.105107	0.419138	0.999103	0.666558	0.28373	1.76995	1.01938	0.569006	1.08866	0.350069	0.793058	1.04722	0.529642	-1.15112	1.46851	0.608154	-0.342324	0.632881	0.821104			-0.71506	0.459125	-0.393669	-0.792909	0.186491	-0.23224	0.0186943	1.31058	1.07115	-0.268519	-0.0837651	0.265731	-0.0161674	0.987934	0.156407	0.581371	-0.244364	0.765496
1.46465	1.27377	-0.12164	0.739251	0.252844	-0.831399	0.822133	0.587081	-0.438856	1.16377	1.16117	0.439669	0.940454	0.884764	0.0341679	0.27168	0.810797	-0.645023	2.55315	1.38636	1.26835	1.17831	-0.0217804	-0.508273			0.813933	0.90996	0.285987	0.239929	0.50923	-0.0086195	-0.850494	-0.285295	-0.246481	0.0925129	0.402669	0.563084	0.219371	0.363145	-0.158831	-0.528698	-0.187653	-1.29851
2.02686	1.11187	1.61302	1.46495	0.536589	1.18582	1.56071	0.612577	1.01457	2.49564	0.219936	1.31563	0.911731	1.03679	1.92712	1.87017	0.757864	0.981638	1.3817	-0.74007	1.50827	4.13405	0.373088	0.871906			1.85763	0.70525	1.52984	2.50848	1.80211	2.59224	2.59545	0.057211	0.298746	2.99209	1.41061	2.47688	1.33587	0.0175192	1.19282	2.50439	0.00844695	0.655867
0.474483	0.288682	0.590069	1.76888	1.63168	1.55064	1.21766	0.538251	1.01141	1.28512	1.04011	1.43969	1.01832	0.194744	0.557582	1.16656	-0.291129	0.821567	2.0878	-0.00588205	1.65883	2.32484	0.985724	1.93206			1.56708	1.09961	1.29102	1.44997	0.862373	0.568786	1.27636	0.294371	1.0278	0.807551	0.187272	0.0133083	0.51791	0.19901	0.386919	1.07334	0.316653	1.36252
0.984813	1.26059	0.4788	-1.84608	-0.715545	-0.332482	0.840444	0.790015	-0.636536	0.384555	0.544505	-0.856813	1.09047	0.953301	-0.542209	0.778905	1.35647	-0.480001	0.0782289	-0.643777	0.126508	-2.33796	-2.60362	-1.46134			-0.0879093	0.0147083	0.156277	0.491228	0.372675	0.0697613	-1.27755	-0.374194	-0.347722	-0.278335	0.012979	-0.162697	-1.3537	-0.550925	-0.471997	-1.956	-1.45944	0.350664
2.6955	1.14784	0.116775	1.90145	1.14652	0.34448	2.79615	2.5845	0.648007	3.1258	2.98	1.06826	0.683269	1.07525	-0.16922	2.34225	1.76956	0.703152	1.58085	1.40582	-0.590998	3.14215	2.69254	0.97129			4.25224	3.01875	1.59877	1.47599	1.02019	0.174777	1.30366	1.44266	1.00291	0.781039	0.836699	0.31603	0.929691	0.931442	1.54723	1.54511	1.70694	-0.494749
1.95038	2.21297	0.153726	1.74361	1.82074	0.808998	2.91282	3.09787	0.516352	2.22023	2.86701	0.364522	1.16338	1.67483	-0.516058	1.65543	2.14094	0.716944	2.11226	2.12767	0.944244	1.57024	1.4066	0.406018			1.64684	2.60563	0.621929	1.723	1.27515	1.26788	0.825457	1.01766	0.0315295	0.62887	0.760579	0.276435	0.959267	1.33681	-0.262755	0.835076	1.26274	0.343124
-0.728169	0.658596	-0.538602	-0.11836	0.64587	0.653986	-0.125999	0.961715	0.61834	0.0166817	-0.772605	-0.0838621	-0.191769	0.435772	0.367348	-0.652801	0.177995	-0.308408	-0.361884	-0.249853	-0.22567	-0.112506	0.445786	0.344115			0.951403	1.30221	0.347979	-1.50615	-0.0966938	-1.52966	0.074879	0.949666	0.333755	0.132134	-0.0745078	0.0148161	0.0643456	0.0860396	0.293858	-0.994187	-0.0382957	-0.325905
1.31933	1.52639	0.661257	0.388011	0.553297	-0.654109	2.05066	2.29454	0.964325	0.893353	0.400567	-0.291365	0.840582	1.99646	0.368633	0.288174	0.604951	-0.424281	0.603883	0.650567	-0.75854	0.440735	0.15249	-0.350003			0.396801	0.0855059	0.479769	1.09776	1.55221	0.984639	-0.754513	-0.883882	-0.563873	-0.0699021	-0.435309	0.0294718	-0.545165	-1.45791	-0.345147	-0.0461614	-0.542384	-1.20559
2.55751	1.87986	0.393628	1.90488	1.27579	0.517261	2.0759	2.67165	1.51694	2.89017	2.06914	1.61352	1.02716	1.28012	-0.11228	2.02279	1.5483	0.537812	2.12063	-1.71811	1.68122	1.78801	0.760709	1.00619			1.91895	0.367987	-0.543302	1.60237	0.586258	-0.0258221	1.06739	0.817958	0.797356	0.677222	1.85333	0.193622	-0.220853	0.65218	-0.352922	0.600916	-0.938839	0.603013
0.103766	0.730865	1.15239	0.300582	-0.207427	0.539529	-0.394817	-0.169286	0.298349	0.784514	1.00896	0.363684	0.0795199	0.480248	0.138277	-0.191162	0.141662	0.308294	2.92153	0.614451	0.878421	1.50051	0.0733507	1.06041			0.538899	-0.0360984	0.258285	1.27564	0.938037	1.38309	1.17282	-0.0122406	0.675837	-0.000688734	-0.690446	0.201213	0.0629858	-0.768786	-0.310537	1.38278	0.866191	0.6692
0.93389	0.972132	-0.471907	0.930042	1.52925	-0.27285	0.479892	0.398478	-1.74048	0.162237	-0.0978248	-1.38474	-0.104532	-0.0517791	-0.344408	0.83539	-0.00147393	-0.954691	-0.352124	0.0895705	-0.351234	0.335541	0.967554	-1.23496			0.124196	1.31255	-0.548113	0.539796	1.90042	-0.29209	1.1103	1.42393	-0.90625	-0.18803	1.28873	0.478019	-0.305083	0.542243	0.703423	0.151645	1.22155	-1.59262
-0.13532	1.28791	0.511294	-0.525076	-0.0777476	-0.476838	1.63982	1.02305	1.22174	1.18275	0.059796	0.974373	1.07863	1.61625	1.02029	0.931579	1.34387	0.256521	0.0301882	-2.14639	1.30986	2.63598	0.2869	4.04709			-0.982782	1.18895	1.13551	0.0239217	1.16009	-0.286826	0.732368	1.99988	2.75325	0.785219	2.46479	1.6153	-0.331004	0.620479	0.280101	1.27818	2.68721	1.49036
-0.565293	0.697982	0.85874	-0.185348	-0.0888339	0.718062	0.0551213	-0.22552	1.15827	-0.721856	0.9658	1.55999	0.732775	-0.220908	-0.331062	-0.699899	0.772807	1.39227	-3.19747	0.675809	0.212745	-2.12123	2.631	1.80421			-0.773727	0.603633	1.13355	-0.81199	0.742256	0.844845	-1.24724	1.82125	0.970918	-0.395604	1.71916	1.24236	-0.0187288	1.18358	0.657712	-0.899278	1.07288	0.90759
0.397219	0.306295	-0.6973	0.607685	0.421024	-0.754954	1.06644	1.1151	0.060031	1.3361	0.637837	-0.796294	1.13616	1.42179	0.895364	1.15407	2.01958	1.05605	-1.11155	-1.73039	-4.02502	-0.719032	-0.774054	-2.36827			-1.31253	-0.909134	-2.57977	-0.508704	-0.249203	-1.2957	0.029281	0.679041	-0.277062	-0.37222	0.617437	-0.255931	-0.923535	0.0897243	-0.453756	-0.185917	-0.684276	-1.48944

## Sheet: figrue S5
STS FACE			LS FACE			STS SOCIAL			LS SOCIAL			STS FACE			LS FACE			STS SOCIAL			LS SOCIAL
indexAC/AI	bin (-0,5:0,5:5)		indexAC/AI	bin (-0,5:0,5:5)		indexAC/AI	bin (-1,5:0,5:5)		indexAC/AI	bin (-1,5:0,5:5)		indexAC/V	bin (-1,5:0,5:5)		indexAC/V	bin (-1,5:0,5:5)		indexAC/V	bin (-1,5:0,5:5)		indexAC/V	bin (-1,5:0,5:5)
0.661128	1		0.218396	2		0.275512	1		0.119638	0		0.0221082	0		0.130917	0		-0.317289	0		0.747918	0
0.539554	8		0.379204	10		0.271875	2		0.180141	0		0.0245923	1		0.222907	0		-0.106169	0		2.98157	0
-0.242342	12		0.134292	7		0.537506	0		0.0150518	4		-1.51023	16		0.220621	1		-0.265686	13		-10.77	0
0.134779	5		0.310056	1		0.602521	4		0.37407	14		-0.0380438	10		0.174198	5		-0.270217	0		0.686024	1
0.618473	0		-0.0520771	0		0.47096	14		0.249946	2		-0.177567	0		-0.140162	4		-0.0635887	0		0.0612666	3
0.446121	2		0.333625	0		0.871555	3		0.284551	0		0.0687241	0		0.226407	0		-0.163817	0		0.872335	0
0.843773	0		1.22969	0		0.50379	2		0.479594	0		-0.105494	0		0.783273	0		-0.14879	0		-7.16008	2
0.074397	0		0.340104	0		1.84586	1		0.0466309	0		-0.843221	0		0.888739	0		-0.20621	1		1.65562	0
0.305926	0		0.620923	0		0.507609	0		0.153246	0		-0.163567	0		0.939457	0		-0.264824	0		3.38942	1
0.611161	0		-0.299506	0		0.951541	0		0.361891	0		-0.0781502	0		0.620867	0		-0.244954	0		1.77555	1
1.21885	0		0.483294	0		0.731136	0		0.434175	0		-0.00820381	0			0		-0.417584	0			0
2.19223	0		0.697057	0		0.877548	0		-0.091915	0		-0.158688	0			0		-0.131883	0			0
0.1484			0.576882			0.793429	1		-0.0699084	0		-0.441946	0			0		-0.0473102	0			0
0.165478			0.608635			0.871879	0		0.522881	0		0.11318	0			0		2.21115	0			0
2.04954			0.462466			-0.966741			-0.00491816			-0.284757
0.647365			0.752601			1.52721			0.24849			0.0426543
0.938013			0.306014			0.819711			-0.339346			0.380793
1.17177			0.34603			4.87304			0.0174837			-0.0595698
0.809806			0.974432			0.761262			0.718685			-0.140291
1.04452			0.971833			2.27515			0.0730168			-0.0732873
0.536527						0.625423						-0.135185
0.267814						1.00279						-0.00250615
0.5068						-0.740581						0.0264146
0.784842						0.564566						0.0757505
1.21565						1.09248						0.119979
0.547435						0.324305						0.165333
1.46132						1.01956						-0.171067
0.0598874						-1.27246						-0.0702579

## Sheet: figure S6
F+ STS AC	F+ STS AI		F+ LS AC	F+ LS AI		F- STS AC	F- STS AI		F- LS AC	F- LS AI
1.58176244597657	-1.04734619527473		-0.0722913885823004	-0.370227473696929		1.88376523987913	-0.970232511429552		1.09722633349438	2.06939548566943
1.59454227512448	-0.474346893546149		0.741837038643158	-0.169220937792654		1.09490196876021	0.652314368469105		2.46648215289278	0.134634599150495
0.685208647981540	0.117111029790237		0.324258022827607	-1.13466829312320		1.76870172474296	3.11305697862819		0.769848625915532	0.851333377985348
0.520736016937690	-3.05104334108819		-0.110334427359874	-0.594524299081087		2.80777302780398	1.46711106983399		-2.24291170002696	0.306060934773576
-0.0419064358966352	-1.57367303246610		-0.198207339022019	0.0559383393685948		0.315806444929233	-2.18788223542167		-2.26869983573107	-3.66395230693374
4.47822198611902	0.772517590909047		1.98801177444352	0.950648955491715		2.33439548153315	0.541614583413123		-2.15171604889031	-1.77148928119801
0.0830977482355593	0.0270710785839583		0.336311199233023	-0.362923047456206		0.694486723719805	-0.575023421715795		0.254599643526865	1.37045016132326
-1.96236107396157	2.52617734681144		-0.454937530974348	0.307818242180019		0.0707586549201178	0.319699810093965		-0.308532851195292	-2.38589055907688
3.66947066306543	0.965489840306583		0.503434772275037	0.336092408923543		1.79167365938484	0.263638764665165		3.84827831633659	3.62406045554272
2.74990645595022	2.98624971674923		0.986548725828662	0.700628039072388		2.21932975204536	-0.176738722773429		-0.508779301356949	-0.706314903964026
2.81547503555249	0.469364775065406		2.88997772594759	0.502530956435832		1.51662587702906	0.342312139570668		1.05912338716995	1.04534063490215
0.784164413381580	-0.237723170932400		1.20431741690661	0.607303544012463		-0.311400215112185	0.170212647044220		-2.04381178954850	-1.86388815816937
-0.749902475757608	-0.305787958997371		-0.132696065666096	-0.217241752122391		-0.0945917875289979	-0.702158377305068		-0.554414386850112	-2.72540834686879
-0.398254634060558	-0.448453016345407		0.997666506417165	-0.317197612113265		-0.291872624436511	-0.735157688447140		0.147899107012982	0.480531426109877
1.98615017270077	1.14121533343141		1.57927088595051	1.48053686654267		1.19764161335934	0.421862074417732		0.0361895576515963	-0.904476976189471
-0.702684498881899	-0.269179717995646		0.310768083317587	0.515298028602517		0.839827892001328	-0.114342819352498		0.457618091044512	-0.398647869723570
1.10831360829536	-0.177319623891893		0.461032055964290	-2.09797515613014		0.307993339803142	-0.236367813027179		0.906271571843821	0.281554130408610
-0.419769765339713	-0.253317118459924		1.93982824021525	1.89723167335496		-0.0491684902771432	1.15744162194641		0.708303628853109	1.52901366196036
0.157229733546615	0.531975881228902		1.00607059872328	1.53890855380638		1.03180519591756	1.05957198877422		1.09959102456662	1.29098027011908
0.203668539590126	-0.271716289256801		0.540791345572870	-0.265055499492519		1.57057241787947	-0.108240083645850		0.0257498450265157	0.165169697845897
-0.301730591742853	-0.428767788742050		-0.913644369118856	-4.35750633582074		1.05060143936584	0.367773095354176		3.41687528109072	0.967062239415672
1.38179742705087	2.00277521711080		1.52811984826117	-6.15264190967825		1.98507626599909	0.637845661103945		1.08458753941520	0.0162990591953545
-0.406237242178634	0.227852304882617		8.04411288034021	-3.12307410321387		0.685164175277208	1.49176075092168		0.667437535056704	1.18414879697597
-0.385667096112911	-2.60535529435481		2.91525498576311	1.93494124500330		0.729255314891470	2.96010180615578		0.351652603613939	0.875240875972743
3.22507641455741	0.871013775009487		-6.87802264623315	-2.30617885763786		-0.466014103138683	-3.00748376126982		-0.576417315911231	-1.72350146027926
0.616070632852093	-0.455211374886773		8.02761757681583	2.46246428265295		-0.00788782742434258	-0.527056159611623		-0.332263421318704	0.258790037513288
-1.24491574983676	-0.00663841617097205		3.86388378903939	-0.989036565566494		0.675193356338538	-0.123182913048758		1.45871994052855	0.870906298534635
-0.434246972807159	0.824351804873004		-3.75729718801449	3.55298741106162		-0.0466018672415256	0.0390815021985986		0.937070102892252	0.399341681027698
0.537609953601923	-1.02418005901672		4.11135138891823	4.53127207821579		1.64901623018957	0.688519584525846		3.22581699392310	2.54465511289476
2.13901635507712	0.530054169295454		0.582170342039944	3.34422016040890		2.87935799201755	1.94476651257859		-0.869619315773003	-1.40424115281876
1.63435186016775	-0.532918284384904		1.97150539124341	0.478524892528180		1.27631805508001	0.817869195032568		0.936277185552164	0.807108631807838
2.28260038015289	1.48188785893434		1.79912840585016	0.743761235021033		-0.449026088069351	-0.953583022408845		-0.657624763052658	-0.925437459226846
-0.201729956641202	0.447219481127377		0.855177860906224	0.0231231874322475		0.810756102547657	0.278670466360381		-0.0350342901597287	-0.335928745193087
1.37775362788717	-0.0297042968681147		0.0620211557480808	0.173176088931523		0.966304482703896	-0.153348696277996		0.688616150708995	0.648755987231983
1.65505347555946	0.381760412717348		0.953364605725841	0.977310830785806		0.727875210273396	0.681867105573929		0.649689244373121	0.0357338833073300
-0.00275415732389384	0.307617352956502		0.512330333745204	0.173474945046898		-0.122004474448181	0.100358898127956		0.187778212710244	-0.230298337437581
0.687700735459417	-2.02785720748933		1.15930620944424	-0.432703657673613		-0.135506683636519	0.0454880878516502		0.508071125058008	-0.00670319314967394
-0.644134804238298	-0.705310623971966		0.593276650070445	-0.580253354211603		-0.583177200608390	1.05019176224430		1.80039687503792	2.58618694411624
-0.211663934760551	0.682794623180612		0.988539642360252	1.15971705561594		1.55621765958868	0.157124753683847		0.864535130321412	0.571879249730964
0.495809457985160	-0.911103343760260		-0.415477518550688	-0.0577670539382780		0.928110758925977	-0.312090132628180		0.370609080317694	0.0670999126395078
0.0587497505996168	-1.74720322458825		-1.04283510754613	-5.22876557145537		0.556479111166503	0.725908437462053		2.08507759186577	-0.246628938153718
2.20090950708316	-0.572371662468341		1.26228553712596	-4.42750311810074		2.11083592468489	-0.866363884557369		0.320866809264228	0.776698785908760
2.68328057647011	-1.14444800561898		6.16190310011007	-1.69463061887791		1.58705533586247	1.60595292472161		-0.124587625048880	-0.383962802845993
1.64288584064570	-0.0679494358622605		3.48224080039040	0.763284102861235		-0.766395266192854	3.06501817270586		4.01761895232198	-1.60668672872539
-0.861202332249377	-1.02042841041475		-6.98475436641456	-4.01534599873412		-3.10986636954832	-4.67696693653351		3.95235033942272	5.13868884877598
3.77572465653975	0.225205953296609		4.71036305016605	0.508681917992362		-0.935681495446623	-1.72071661102406		0.400767248066884	1.14865828957308
0.574592829381800	-0.200695754543631		2.28135388965893	-2.52183906299615		0.564850578548796	0.759325547647766		1.22373883520079	-0.903632845480628
-1.70025435599746	1.89949837944459		-3.91004791414889	3.79486474618898		-0.896949839241836	-2.88183993204267		1.01815703133188	2.18602541069481
2.75982381588272	1.82796697838454		4.83959175460149	4.81653075081601		2.66342270486729	1.88335257798001		-0.856512444118483	-1.17249058030374
2.01196305960923	2.40109051319985		1.45902199737384	4.85378502919502		-0.907634592961559	-1.64767564764158		0.0947908010667327	0.0763465559943910
3.17669600469024	1.32074502915913		1.33248057123643	-0.448233965910575		-0.407911621878087	0.769830105945593		1.11454157066450	-0.0550296831257828
1.76765528958732	-0.277284001386043		0.846058418079743	0.863488239726225		-1.25550918642456	-0.596058831883880		-0.467661422391632	-1.14177719944234
0.0317903370305430	0.285734412510465		0.892333335010221	0.295068227370052		0.306137131282640	-0.525766195941060		-0.200083576336510	-1.57421750782487
1.50823962782359	-0.623254309281322		0.131953275755375	0.128807725036891		1.30870821932033	1.37146214191629		0.285086144484355	0.441823163181878
10.3825627564927	7.37859559643189		1.79901772372136	0.281573551030440		-2.26408492610653	-0.283582234954565		-0.530232590978812	-0.00679570600073021
2.74283446100470	1.67348326708107		-0.294745295842539	0.0671535660365628		-0.724358832657728	-0.853001719079188		1.33480652257596	1.07266325262106
2.50779455465297	0.177034413069936		1.25670571474327	0.631486037034675		1.01713387785796	-0.158754709360885		-0.285413503651837	-0.248253071978413
-0.679306443479859	-0.911356695637339		-0.0143828252158867	0.504154819316601		-0.217854094517836	0.843214149982140		0.0538869208235084	0.294444078288038
1.43840974547962	2.55258210033657		0.173394290632984	0.200928520584569		-0.0519107677237134	0.308069220150633		0.315087301146193	1.05415178277890
-0.485166047484199	-0.470762563738390		0.526672435099044	1.18818954826497		2.00820590059406	-0.391438755400909		-0.342929135721093	-0.329187655217615
0.746503912707169	-0.806081505288603		-0.0377234438185496	-2.44859858180519		1.07895238885523	-0.737429586491862		2.32834997216355	1.01898270980933
1.43724786706477	-0.919796138770088		2.14319356982447	-3.62500563949629		1.38432004716618	-0.323368110885715		1.57306108877303	0.637512509125124
-0.958246929461893	-0.737894553336105		5.55669309444670	-0.996809838105037		0.0460695646532532	1.19598144695522		0.323380423729384	0.0275247021388196
1.10875569275646	-1.89500510188736		2.41001950396435	1.21604736019981		2.93583304525162	-0.629983172991668		3.49747493278003	-2.55074834825593
1.18998753381311	-0.0941185316878546		-5.10569668938842	-2.27302439601772		3.20670902083301	1.82531480315281		2.93534648634142	4.03315041654425
2.70143107182503	0.771474503233549		4.44018687967400	1.00496305290289		1.05802625101888	-0.350371317496823		0.518633084065341	0.212144452759272
1.29708177080101	1.50754997331569		2.68485720500757	-1.35829388857383		0.901453127598394	0.0143800884826799		1.62216570852516	-0.760032735853189
-0.206953793094726	1.73752626412352		-3.14321635071792	2.20288888317555		0.943246774853805	2.19022737064992		1.89302996424376	2.73788292878795
2.12970778038428	-0.0334421109373064		3.14971299219088	3.43425963588031		-0.0402489053952273	-1.48479199491475		-2.17675154018216	-1.96899539774190
5.24900077136124	3.40233911783707		1.67123771624119	3.27331342370917		1.75245667601815	0.837326116309114		1.13207250406709	0.762987346174906
0.793878594646333	-0.227288840001425		2.00418273618229	0.578892198277764		1.46116415958003	-0.622407335774255		1.14495689647397	0.591204168528432
-0.0346475823468104	-1.04920346698941		2.24550286909211	2.04705412988013		-0.228963096125254	0.768290011354075		-1.17749064836960	-0.194633691768958
-0.427472270234830	0.664708313939627		1.16778505555067	0.974062054832302		0.460471925702251	0.962050429152072		0.151167455276322	0.406095842793889
0.167139023045074	-0.774817874896646		-0.132525909829457	-0.469183200189725		0.447900890595193	0.638216467692065		0.858157699457513	0.989826165575783
2.12552749590817	0.285588401646341		2.84931230585576	0.315300282358379		1.41830234656550	1.84084383518120		2.05384619044048	1.26593076185895
-1.28246673906974	-1.92394413544531		-0.0263876719136409	-0.124786930692482		0.284211008415301	-0.571445686382843		-0.0851255159040179	0.260069886124052
0.818947130313587	-0.210248137695621		2.22951115598736	0.315224058889816		0.366061638195266	-0.661675909291951		0.410866731224139	0.573935389052080
0.553989751947859	0.257238394188903		0.767914404916537	0.618101553588856		0.480542768470485	1.15062762711776		1.41137464503715	2.47683432154980
0.132915007564673	0.991402488004166		0.355102530663743	0.812692402359005		0.0504693595727854	0.916191471998276		0.187722878825536	0.0140539711875611
1.82387769296474	0.831188634851060		1.23410288682271	0.227539686232831		1.89179333444909	1.30436075125672		0.0145444732276303	-0.162472954465986
1.92386074899540	0.181911000228638		-0.203877881937046	-1.76296647558371		1.52819697553975	-1.47219038814498		1.82741310953412	1.38409667782242
2.11741159600304	-0.268209291112783		1.07361451231542	-1.63990327867431		1.99867536228321	0.674533151562139		0.972173969042569	0.381000070849183
0.143770171306073	0.359959502708250		3.98981426894557	-1.68548434936884		0.942477198859619	2.02763444213302		0.442556029794559	-0.155556794149740
2.12001948441716	-1.03187702878864		2.61122389316574	1.09428326291254		4.58172835842962	-0.211926525020331		3.83957689954294	-0.498212871671559
3.28218794659665	0.250873891891615		-4.21947377705510	-3.12141938718924		0.877838842468471	-0.983003889150947		4.47521394864164	5.08431063683196
3.36744274270086	0.781239613758771		2.16676951033696	0.610841433370297		0.768770467399001	-0.592643019762832		-0.915059446075819	-0.758318539572159
0.336393267554627	0.765344733716233		0.909481653776311	-0.897923027856450		1.00600962240992	-1.06976935966543		2.08844686320835	-0.438272505789838
-1.13323103871335	1.22738590677272		-2.43487381953855	2.31392028690607		0.957462442345532	2.41655158474435		0.886779016320924	2.30713682166090
1.25472699261254	-1.40940875958054		2.42774363682665	1.93582558130047		4.02732095077085	0.481020007379092		-2.43679768207679	-2.11740687084187
3.35432241678319	1.28225892312599		1.40876436433359	5.18004779767432		2.80888679430063	-0.372120345382553		1.44373821579682	1.55504645513668
2.12629252857344	-1.25000593120988		3.01155084843384	1.59501775438337		3.16601015461999	1.97582053774449		0.779960146780121	0.637817678880474
1.65247904712646	0.930658107026193		2.60711074439098	0.620983666733836		-0.579942659032602	-1.18894541442378		-1.14124954498356	-1.14708560061987
0.179943514593106	-0.206711422992157		1.30482239240155	0.350495889944796		-0.158097739320681	0.428706513020643		-0.251857705492512	-0.213439787824427
0.0455780912212926	-0.00697038155264274		0.0868304550010972	0.479495246701706		0.320741483140099	0.000401545960995620		0.498617524805978	0.142852861227553
1.15604061733330	0.0712816790024584		0.366233517178954	-0.543711089511377		-0.0954675282405333	-0.595158874069057		1.71720393304258	1.40796369701457
-0.196281154938838	-0.602574361677426		-0.0357359878639993	0.257917619456308		0.701508545096555	0.672242205717254		0.987719716245241	0.156161110192663
1.11174366561034	0.0641807713259864		1.31782441434638	-0.558903663070353		0.220282022290892	-1.36402921275412		0.368657024216258	-0.154111408850108
-0.204327770017411	0.167041299949760		1.18453741034033	1.13863869104163		0.423122746047616	1.37371685344541		0.00626676105942181	1.18010524676330
0.636731724450328	0.880559990483675		0.603438310836395	1.13325465884492		1.60193734734229	1.69711797754920		0.199130450052630	0.387331544871847
-0.133495784731508	-2.02259443985292		-0.909810730871868	-2.58049695402224		0.720491116420263	1.58111343305483		-0.551325663357103	-0.473195339820972
0.629577835881264	-2.53291731790125		0.229873613547198	0.0896686194342493		1.33732837921428	-0.275040241469572		2.00361306444607	0.154552521697617
2.34471230903203	-0.366152831720696		1.89750437837256	0.196880642934034		1.11219861116290	0.926952352033021		0.187220921386061	1.09001927280712
2.94322939664539	-0.538306564201321		1.43469065897884	-0.0776875562197574		-0.00511684587668171	1.32116571800128		-0.148411943592031	0.0252559739280347
2.34226519488743	-0.270599883179216		-0.0358760238039935	-0.246130277851535		2.86371386205778	1.52585671877548		3.19414577824892	-0.570645498999499
-0.291851647049043	-0.507001102028880		-0.808997864079174	-0.565282915939861		1.11309159154374	0.197984799056147		2.23187286848313	3.41603549690556
4.03894969696194	0.471122658002059		1.26429608877424	0.766549474413239		0.442103696663150	-0.193135311152219		0.0896479183263157	0.751865621330840
0.740926868893439	-0.721800069233723		0.607394068123540	-0.495166560287544		1.23597333570637	-0.637374081740978		0.801778370937196	-0.717695448416317
-2.68463930064900	2.44480152787401		-1.24963296227179	1.66689754489380		0.560658633454310	1.29473824065475		0.912860253872907	1.70460196014113
3.61386701000039	2.10475660684243		0.966206725040127	0.890239148406218		1.17012679275713	-0.420919931642120		-0.808674514931143	-0.551064686261164
1.64559006787533	2.23822232645409		0.944945760022861	1.62154856548504		2.66211947948058	1.01635455090397		1.04301937237741	0.862201750496269
2.54572115364881	-1.45905780431923		1.02287893718206	0.175971524462623		2.56892142845039	1.43125268114826		0.493358111469750	0.153492727820563
1.46991020235572	1.11862170042207		1.27675211152781	1.27237475067015		-0.845017094537681	-2.03586395612544		-1.46637388127765	-2.15082705304683
0.691624618686092	-0.253048557483908		-0.0989015249797376	-1.52725052252572		-0.273805781614101	-0.0372850692729116		0.0764026506149094	-0.897446123960435
0.310012236753519	-0.449385422693915		1.54990531601989	0.987477985898437		-0.295925754147190	-0.472660440959828		-0.741916222859048	-0.409476962692729
0.220195412423463	0.744835171308942		0.591486636374804	-0.0205762493776960		-0.231366076687664	-0.301879691067370		-0.229578123480678	-0.0925883215859358
-0.0796818481894359	0.0241571245136623		0.936880524959143	1.38369553640223		1.09155680132378	0.710962268002678		-0.242882822619967	0.763824249719759
1.00318651553022	0.351170407624528		1.89630623575461	-0.296506387397413		0.213473890215472	-1.19080091666518		-0.190185149291834	-1.30294922407017
0.243559980991968	-0.0621377144697251		1.15778147139662	-0.290431080349032		0.367309520030945	1.57088220547819		0.00834740399968936	0.655725195142493
0.307874373385303	1.20284878702563		0.742755494058656	0.841033051714987		1.03746738377323	1.28707524662231		0.316640007770285	1.36251237431061
1.42593301494253	0.491260512097142		-0.249306610130589	-1.29518119683780		0.666627934600024	0.454701285455071		-1.45890407920651	0.358001099435040
1.73287116371334	-0.732997923209794		-0.0518706635062927	-1.97691397711083		2.41714733605272	0.0409918336003923
0.942262565745157	0.244055095518496		1.35510220451075	-3.50806170783588		1.81476066268406	0.101813916130105
0.643317531267769	1.52585838331635		2.35790294971710	0.424386774343134		0.541775694186940	2.88938985468173
0.491322443936042	-2.37303469367708		1.80956974885748	0.648498026452216		2.53640509530610	1.23460029852070
1.33265283916990	-1.08020927139296		-4.24962272055200	-1.99563830548141		3.58193647359770	0.265980515286248
4.24753740177812	1.27475087611811		2.52062143996227	0.621551565158370		2.10380530223914	-0.0867972721411743
-0.392545237506965	0.913322898744809		0.559334477526136	-0.760271176830429		0.666674518727586	-0.869955517376297
-1.30821051537487	2.25199227074972		-0.716017155104964	1.51082451592538		0.355968595025452	0.0983299282894752
2.81342927053919	-0.776213932976315		0.857224827807654	0.822687903578077		0.886510818147018	0.295503041637083
4.29643656584917	2.47028317644408		1.35853023683478	1.67096519584732		2.70054033986936	-0.740597675260633
1.13962049640604	0.115209010030352		1.44288729220718	1.00306352207703		1.75171593070217	0.754825570904780
2.20702606596412	0.147877436209628		1.01369474500399	0.0206924701507507		-0.959890457853975	-1.69577610503406
0.660416744370423	-0.537806684404700		0.954658936759643	0.333975769099197		0.0414949359419552	-0.0653030838166160
1.52347413696622	0.671849039079891		-0.883747901616912	-0.565842606270207		0.269024771652186	-0.338323835734180
1.87734965337875	0.392950057441565		0.817275360908467	0.796600339876849		1.95675969875276	0.675044804876393
0.731611548248459	1.15232983210101		-0.00897459745855933	0.680931052356200		0.718057054475354	-0.107410594752304
0.972210028742930	-0.466407586909004		1.43266974263077	-0.902257017722837		1.27534544739710	-0.122746201561581
1.28401182608900	0.507207165726860		2.01057713784057	2.76632572860840		1.10403984888721	1.61525648204896
0.697214589204975	0.854927729732026		1.82287188656841	0.969897735845450		0.289667310058777	0.589706400510321
0.303815804988744	-0.695627178079462		0.675615370971173	-0.281530910451238		1.25803820361982	0.477734748635555
1.13688906014687	0.544524002457507		-0.576174300544750	-0.228670530098583		0.753858330401277	0.446564425000183
1.47766078287655	2.81829621631925		1.81408228863851	-0.447498117025305		3.14191839999440	1.39517115987550
0.738328905727898	-0.815245559201084		0.0959766364079542	0.260460018213962		1.31491354889107	1.61270059723473
0.798332101270233	-2.29100568103789		0.233005981288372	0.361239016596073		-0.729367887413559	3.13907422122690
0.609302389113054	-1.77674005828794		-0.137344957090590	0.687118690049601		-1.42032368021946	-5.54376590851259
0.755439306643893	-0.873725613302668		0.572639393616555	0.944869381964963		-1.56470517976302	-3.26547915151263
-0.307966530093836	-1.33528629115972		-0.439652027626835	0.0309839166129677		0.222266413798820	1.69300326394393
-2.39310552527650	1.86035694393922		0.674037983892958	-0.714257024069411		-0.262588484054298	-2.43020128112258
3.73062997520801	2.21135277867080		-0.437802709360591	-0.762393420270346		4.65040725585253	3.31945392059157
1.81929579202529	1.98372606257533		0.0122045508013571	-0.282966936661808		-0.813029490497135	-2.22311905487620
1.14978955855321	0.345314726681432		0.852530359841257	0.329410488418494		1.47141516459517	0.985978905395864
1.82089661365411	0.809094687682746		0.758016952015016	0.275166223798600		-0.388124517883576	-0.785025191004660
0.646914922879205	0.656159496639702		-0.0800126974195337	0.0115275743819439		-0.455512573224041	-1.03369664776801
0.553258397527785	-0.654080149658828		-0.441629172511888	0.0269444208155658		0.416112656021022	0.238978687485949
1.27571955199424	0.517363575650387		1.84832180218136	0.192396143706226		-0.0885725764474046	-0.784376786225039
-0.207424678779221	0.539102217070909		-0.690137866201058	0.199027058536080		-0.0658464502640186	-0.104221442894037
1.52586127678743	-0.272617578067925		1.29541420008535	0.481132919706401		0.252482706585340	-0.831895090557174
-0.0837364517371340	-0.482855470251811		2.46968831591440	1.62415350951590		0.536232576760709	1.18633100393844
-0.0927538616795687	0.715172177517331		1.72336423895536	1.24385982170878		1.62941482995108	1.54675703400273
0.421038592797402	-0.753896924723108		0.620279149347880	-0.252482818511908		-0.715221932540446	-0.331995179883355
1.30679049149950	-0.555353245593324		-0.615056868543434	-4.75393530086672		1.12148063535633	0.825745905804395
1.28588544236756	-2.23304754821577		1.78935170942567	-7.31298095353381		2.38544490594368	-1.70390199504599
1.20374741576904	-0.0647216256445233		7.62028871352584	-4.17557401674048		-0.546779028926434	0.362385763746561
1.35633363883937	-2.29543800548333		4.20567944791947	1.09461451115180		-0.444408698770454	1.38071253774786
-0.144279516547613	-0.908567070437130		-10.4687761658570	-5.29104854956677		-0.427184434710107	-1.57018215995742
2.62063100915839	-0.137299556342441		6.22489765296632	0.814861760707572		0.109446321163487	-2.17672000095047
0.310286827700111	0.0884007924159960		1.38592125365540	-3.97207138988597		0.639648393489869	0.873207218065534
-1.59927647543554	1.07381927813731		-4.71594421275586	3.73985451353292		-1.33502733235215	-1.92176490091547
2.74340752360625	0.996794819900929		5.15494837890104	5.31805585188484		2.52463347414778	1.90399356816801
3.08682595343248	2.42076680419575		1.45544401743018	5.41959242692929		0.0419690928532397	-1.24212913028532
2.58368894874357	0.647233628949831		0.931997851607797	1.54740863265872		1.91174997938367	0.275428776656383
3.09786400023619	0.516344421161413		1.33569363300703	-0.259830410043213		-0.154803010942773	-0.560225936870257
0.961777283431729	0.618081760385394		0.0823193303167500	0.292219927981932		0.130604851919998	0.767229463190233
2.29444171815692	0.964069859496416		-1.45844270914872	-0.345756527734626		0.816201474952569	0.274086606448803
2.66922762285547	1.51528329301807		0.652284529447794	-0.353097308459105		1.02756130756643	0.806323040507778
-0.168867714389185	0.298552912957755		-0.767049346508554	-0.309721607816668		0.999142643278175	0.666707130040178
0.399139175867467	-1.74166861713232		0.521537673896988	0.691439918605923		0.587465429760151	-0.438956019691517
1.02444691467478	1.22281901260827		0.620341759783868	0.280346142693881		0.612606630335105	1.01452116623806
-0.225060594432421	1.15834877024952		1.18386508719573	0.656807879070357		0.538307605865020	1.01130221150375
1.11357479732351	0.0595775372808021		0.126367708212001	-0.405590136319006		0.791416501255171	-0.631606153336005
1.46080050631031	-2.65870632766973		-0.00796756713066316	-1.78373899348026		2.67053176021339	2.28205468088175
2.55700241606229	-4.53457989710359		1.24333461883158	-4.01017468246306		2.09602129638577	-2.01030715636932
3.59948327508923	0.142878146553471		3.46788643347577	-1.21516119569571		-0.441671541938542	1.16013670606180
2.98625346440599	-1.86091824477035		2.04883913264916	0.471448610702055		0.571119911825649	1.98434983438780
-4.02842370776489	-3.00290059733379		-4.14998622821804	-2.39990860539547		0.235207058307735	-1.75278123312332
6.39351685114889	0.209379230160266		2.49634457496177	0.584013466745091		0.922197244060431	-2.11467031056475
1.46135564178257	-0.578304964950803		0.235085379827069	-1.15139001421267		0.989427780984482	0.285539335001372
-3.37913611333261	2.51968746823150		-2.06630366136778	1.86700256566837		-0.653987290820686	-1.83296925532830
5.99093299145838	3.19359608175381		1.48021195143021	1.67823286209825		2.96558513191139	1.99923471266651
1.52851148940567	3.26433765872912		1.25251216371362	2.38000280962876		1.28015628509472	-0.538125911116959
2.98301503071979	1.06130752663336		1.70340085815859	-0.495646048412782		2.14386149835955	0.163000924841867
2.86708966191781	0.364144906553740		1.27183248657677	0.352307739875918		-0.195805130093076	-0.378725865421769
-0.792768572815476	-0.0936088188445865		-0.0382669215554349	-0.319565543237772		-0.990880326647130	-0.471186726343149
0.400943319157591	-0.291221953269707		-0.544441331569038	-1.20444319464821		0.936338486377327	0.431065224965137
2.07095524430551	1.61064996044602		-0.938640389999730	0.588716378188507		0.838221085024998	-0.448768884914898
1.00504774601496	0.366543351067756		0.865696860023382	0.669701161116313		1.77123662318786	1.02617420533259
-0.0955823749097533	-1.38598425699165		1.22049854861176	-1.59401815111087		1.16171457468173	0.445588358372032
0.0595885857303125	0.973098629908157		2.66144141827625	1.49011466077174		0.222203707981361	1.31417766852453
0.968352875939416	1.55734129778220		1.07162361599489	0.907583771725342		1.04087705492150	1.43600101366726
0.636725587994079	-0.792361264197098		-0.675253215902103	-1.47362895542256		0.553658984904383	-0.850472000497652
1.81759602821398	-1.36191823594936					1.81009610048197	-0.311548410381795
0.928935789500972	-4.16488631672224					2.01985463863853	-0.678198264790849
3.09493881502132	-0.765709181010507					0.292362669848561	0.911855879160719
1.52788873283822	-2.12101240777054					4.67868189875386	2.37035832656572
-0.543607816936856	-0.728800125591079					1.77051243387786	0.919326478732222
4.43377563853392	-0.269043518774197					0.881836471709923	-1.45073885547037
-0.390963941139489	0.238674792399252					0.462836618158907	-0.275777653451547
-2.56499035422439	2.44525708574474					-1.92328428336591	-0.323889568323944
4.76378372268627	2.56033637922958					-1.31885711813288	-1.95056015544179
1.95845342603809	0.600541395582695					2.43363051203410	0.588679674787670
1.08177553841252	-0.160373892911251					1.29979319237825	-0.214257391218398
1.68648045390793	-0.516275990736451					0.169638599233757	-1.15460798405960
0.436602132323969	0.363286601842447					0.374484618557290	1.56753601748278
2.00072196243185	0.372148826089575					-0.428629610327072	-0.905223844715241
1.28544831459615	-0.102650659057218					1.36783090981771	1.14387962230830
0.475121602402924	0.133860176385182					1.08901001494811	0.350637694583087
-0.0488658252692932	-0.343653863614004					0.891607443995532	0.0337937509247812
1.61390600243142	1.01180413305309					1.03717348075808	1.92770621096295
-0.220530463783689	-0.330678614152362					0.211439230661256	0.552047104692685
1.41697965427966	0.887986080776727					0.938046643382055	-0.564669056806894
1.31774171893773	0.303681296435968					1.06521043886641	-0.337646297113690
1.93319483629054	-0.168896397849804					1.78044773427908	-0.384405956326949
2.04261928722099	0.165295018274435					0.483677165129736	1.26073382465020
0.922056812519656	-0.892023741970832					-1.15995275345846	2.10843967023602
1.79151510310930	0.767384928384672					-1.77734639935484	-2.47556257402705
2.02176972395318	0.759781837282390					0.656041518573373	-1.44019863632812
0.780443921901679	-0.591698043454016					0.0594268694977664	-0.0898580954025157
-1.81561252047686	1.65045150745573					-0.923973978810796	-1.48420411953403
2.15000473000256	1.15268229342045					3.45311535962756	2.01196221415610
1.60085242756361	0.859685200483909					-0.820207137686047	-1.92742236018521
1.77783717281416	0.713595202918617					0.860721289225245	0.120081283020433
2.14395676915747	0.719495334870469					-0.0800957076698481	-1.01053687849554
0.177924502537280	-0.310210973839276					0.0484333190070174	-0.150864999001897
0.605599108443416	-0.426085878053044					0.364397293272182	-0.274796404779204
1.55038227730602	0.536587629775572					0.703922766549795	0.764851025243615
0.143890103288564	0.309990564419520					1.04691099363499	0.531709487674013
-0.00747961226930505	-0.947077481238069					0.810849273645561	-0.645033259279229
1.34428716718217	0.249406069618118					0.758486840925960	0.979378880351677
0.785052925080606	1.41292859525188					-0.289654947799027	0.823189851391332
2.01363270436923	1.04913900167503					1.35254096566422	-0.484931736455410
1.43823710834795	-0.121816700104233					1.64652787287999	0.862332051297260
1.38713365988201	-0.126153257137747					2.54637169470035	-1.34619193571684
0.340011122161855	-0.374976700366204					-0.00874928889459348	1.14822215594015
0.957615358348129	-1.00221527380615					2.71690162863869	1.29710296377780
0.882817451890787	-0.130327780703283					1.05218608862666	-0.492321448242718
2.83345228580401	-0.272494145106975					0.366973956799328	-2.21343677282648
0.0271185645706282	0.0869357288720494					0.163881215114753	-0.591032234935213
-0.697681109972109	1.16791243725947					-1.05357571873266	-0.647575095533910
3.18203099666545	1.64659891411164					1.46466047325335	1.08633786509057
1.15212919009434	1.12966957152344					0.328769803837764	-1.00364841687971
1.40655805579996	-0.594951226579719					0.461109114068805	1.54927248728345
2.13499047073634	0.954932916777054					1.02363676063496	-1.14392977854292
-0.246486864361032	-0.224972878939298					-0.161131502473836	-1.06478085523304
0.646812276484370	-0.773059273471610					-0.548970865427876	-0.999174969651033
-1.71296748954495	1.67964653745565					-0.779637430361618	0.396210127322775
0.626091892175788	0.884715895374814					1.46653358356285	0.611455402500504
0.0712224320332313	-0.359658673716881					1.38634507448285	1.26850658712813
-2.14560018989816	1.30758647761057					-0.740600560293231	1.50941575213384
0.676193478253936	0.190351079078482					-0.00434877593757399	1.65340622072600
-1.73608023984980	-4.03930774572018					-0.645808493173510	0.119720812356105
0.841739996600893	0.603049011811720					1.20564352776072	0.550322981243669
1.81080487040262	0.990851396085421					1.24164683413672	0.0191122408032598
0.729649746008999	0.902432997338309					0.439937526141124	0.128531496090472
0.0850458896359214	0.0551285989258474					-0.978948177004472	0.428653784585586
0.970993937302410	0.818712195258740					-0.542171584272344	-0.442573519297333
2.35694004421657	1.28889657391755					-0.0105336019605069	-0.142360859846031
0.532363816349061	0.315298526857077					0.557832357039075	0.862233950370264
-0.367524569566513	-0.0803766303215525					0.302767416975993	-2.34705723484650
0.975015567498026	-0.429011925273786					3.37952703839127	2.01674457523873
1.66720691186728	1.59454442576666					-1.11151906861931	-1.79207311115838
2.68631759712359	0.970610043004802					0.913272355309600	0.285783477494178
1.40673483908161	0.408120128261722					1.25567981562940	0.617710761870344
0.446010412959140	0.349078184191967					-0.880937311353137	-1.12407820995759
0.156046487451103	-0.337454579365531					1.45821846238504	1.53526304358572
0.761160325096867	1.00750299467366					1.20087014856654	0.672265087463529
0.0747943882728084	1.05788347616191					0.633517400808033	0.822054115868783
0.956310430654733	-1.23862916880378					-0.0219055544407087	-0.508181869426545
0.300623461915424	4.08248815451097					0.372003396701290	0.872230865575363
2.63655329219731	1.79963722647679					0.985398936157422	1.93195448992020
-0.783887732649873	-2.37974777711270					-2.60251710844820	-1.45917972705548

## Sheet: figure S9
Left STS SOCIAL																						Left LS SOCIAL
ROI 1			ROI 2			ROI 3			ROI 4			ROI 5			ROI 6							ROI 1			ROI 2			ROI 3			ROI 4
V	AC	AI	V	AC	AI	V	AC	AI	V	AC	AI	V	AC	AI	V	AC	AI					V	AC	AI	V	AC	AI	V	AC	AI	V	AC	AI
1.72227	1.57641	0.526479	0.920477	0.442167	0.0850486	0.624931	0.606823	-0.697119	-0.20901	1.14904	0.110964	0.423997	0.771751	0.235338	0.226421	0.318895	0.0305558					0.888513	0.540822	0.566056	0.016585	0.00930082	-0.396177	0.436699	0.17462	0.243231	-0.217483	-0.0254651	-0.1903
1.37048	0.918355	1.40165	0.20663	0.247742	0.249482	0.257943	0.771001	0.0570653	1.18045	-0.0307618	1.30811	1.68068	0.900687	1.4517	0.422358	1.27029	-0.0544038					-0.640886	0.475502	-0.618643	0.631302	0.924587	0.487374	0.338907	1.04035	0.0604023	1.09971	1.57764	0.659947
1.05144	0.663662	1.70422	0.140043	0.530797	0.555004	0.385573	0.354496	0.758921	-0.133954	-0.731459	0.122159	2.14893	1.68547	2.08937	1.0575	1.11899	1.18444					1.20888	1.3684	0.793704	-0.0995292	0.315834	0.836902	-0.542666	0.390025	0.641325	0.0543936	0.500046	0.657724
1.5126	1.11269	-0.26737	0.497802	0.301208	-0.382284	0.349668	0.310759	0.0889909	1.07305	0.770198	0.261428	1.22162	1.63713	0.692608	0.922321	1.24738	0.861984					-0.388884	-0.405737	-1.21312	-0.397031	-0.763	-0.544325	0.020562	-0.0513651	0.279442	0.081929	-0.000590772	0.151558
1.18444	2.04412	-0.0762393	1.03144	1.01217	0.306375	0.539965	0.608564	0.0278727	1.87208	2.14993	0.440054	0.46744	0.804071	0.163234	0.510141	0.602725	0.524865					-0.480234	-0.467758	-0.356671	-0.0514348	-0.524992	-0.0488426	0.183104	0.715116	0.416783	0.0768063	0.416423	0.189838
-0.269012	1.36022	1.51169	0.177126	-0.136148	0.407008	0.495854	0.276199	1.0153	-0.366691	0.317046	-0.254054	0.756693	-0.357084	0.137691	0.218233	-0.513411	-0.0821861					0.584864	0.72698	0.789464	1.59226	2.07667	2.30525	0.184981	0.363651	-0.240507	0.138448	0.695535	1.32443
1.55795	0.613258	0.581457	0.756557	0.186837	0.51739	0.297092	0.0131474	0.16056	0.621912	0.351344	0.280708	1.41543	0.669116	0.301229	0.167378	-0.241967	-0.259902					0.684871	1.15286	0.399052	-0.28901	1.57492	-0.396308	-0.290705	0.252249	-0.208223	-0.325112	0.340759	-0.581881
0.9001	-0.0810123	1.13933	-0.59979	-0.768321	-1.30118	-0.937416	0.0105928	-1.13228	0.980049	0.587382	1.21829	-0.430675	0.305813	-0.160255	-0.779605	0.114847	-0.717229					-0.165326	-0.301031	0.00156691	-0.585907	0.847092	1.1361	-0.311563	0.326531	-0.111038	-0.388754	0.716032	0.687055
0.763274	-0.380445	-2.05122	-0.0424425	-1.00085	-2.90815	-0.87379	-0.727673	-1.1412	0.774877	-0.384855	-0.665438	-0.982605	0.569652	-0.239668	-0.59316	-0.113276	-0.211986					-0.344183	0.422883	0.813222	-0.732298	0.762837	0.93452	-0.324506	-0.0544979	0.706349	-0.363413	0.424558	1.10742
2.48614	2.10001	0.88279	1.38467	0.795508	-0.277155	1.10332	1.43329	0.729782	-0.951987	2.69754	-2.4823	1.3166	1.72579	0.405356	0.933044	0.85097	0.76762					0.970767	1.19679	1.14824	0.292401	1.89405	1.12136	0.504642	0.376609	0.643404	0.515443	0.810155	0.585351
1.19476	0.493313	-1.32549	0.673611	0.631316	-0.545386	0.532851	0.25659	-0.396647	0.610319	1.70985	0.247711	1.26577	1.28002	0.261869	0.893623	0.884549	0.538367					0.776766	0.744369	-0.332931	0.402731	0.0656434	-0.053495	0.38234	-0.0424519	0.22506	0.0954115	0.22426	-0.0335545
1.76896	1.13121	0.887601	1.1141	0.421041	1.30338	2.09684	1.09227	2.51565	1.58017	1.17287	1.08736	1.50643	0.402496	2.07898	0.479485	0.0112564	0.726147					0.456283	0.914134	0.832282	1.78275	2.71067	1.37795	1.11873	1.01341	-0.363296	1.94066	1.8054	1.08597
-0.376589	-1.25404	-0.295448	-0.127313	-2.04329	0.0310403	0.430781	-0.808299	0.0748505	-0.865253	-2.05364	-1.06612	0.0681879	-0.848007	0.624233	0.505586	0.60131	0.63293					-0.0486516	-0.0726649	0.234926	-0.271916	0.0816674	-0.161675	-0.134261	0.104636	0.0642666	-0.090648	0.639886	0.824697
1.50098	1.12758	-0.423547	1.03299	0.853516	0.156172	0.411261	0.741689	-0.366922	1.93574	1.92647	-0.242638	0.728597	0.834128	-0.854585	0.311357	0.104067	-0.805583					-0.10429	0.367515	-0.117295	-0.864182	0.057472	-0.482528	-0.191043	-0.10492	-0.182183	-0.409041	-0.382563	-0.572669
1.19051	1.83206	0.390387	0.716493	0.315648	0.350981	0.355542	-0.140761	0.293222	1.15043	1.20764	0.546567	0.846441	0.692018	0.576176	0.491496	0.377254	0.690186					-0.106662	0.442079	0.130734	0.058051	-0.673207	-0.254513	0.4467	0.0301803	0.447469	0.242617	0.172827	0.20641
0.665835	-0.173014	0.301716	0.678562	-0.0248698	0.868514	0.182431	0.0441881	0.639699	0.175201	-0.0211871	0.385822	-0.386307	-0.51233	-0.366468	-0.395019	-0.805842	-0.167492					0.43899	0.911489	0.122046	0.399542	3.00403	0.805476	0.351146	0.307872	0.345225	0.680444	1.14526	0.625179
0.805653	0.198661	0.949297	0.88218	-0.359786	0.931506	0.612498	0.442014	0.643207	0.247787	-0.140786	0.720273	1.86054	0.522847	1.8775	1.44446	0.0892823	1.01872					0.0599847	0.940556	0.733691	-1.2917	1.34073	1.39134	-0.282147	0.411765	0.382636	-0.568415	-0.0389255	0.101263
2.10878	1.1935	-0.862232	1.21824	0.817946	-0.959529	0.585338	0.373553	-0.546171	1.98781	1.25579	0.340304	1.60371	1.09162	-0.211897	0.8258	0.899185	0.408827					0.741018	0.954972	0.439248	-0.647098	0.9647	1.75104	-0.483886	-0.0601761	0.23495	-0.425872	-0.0211327	0.410842
1.17492	0.926556	-0.616108	1.18096	0.885927	0.294186	-0.192997	0.253337	-0.610075	3.69701	3.46679	0.554535	0.94381	1.03736	-0.738465	-0.849929	-1.09359	-1.82526					-0.435703	0.433437	0.238176	0.702134	1.74077	1.67623	-0.233427	-0.0827165	0.290174	-0.41538	-0.0345487	-0.493623
0.0265984	-0.149811	-1.54933	0.493025	0.0931263	-0.080068	-1.77359	-1.12154	-1.08282	0.0244134	0.213858	-0.607715	0.206407	0.540887	-1.26488	-3.32563	-1.95983	-2.52282					-0.706111	-0.823017	-0.788022	-3.96454	-2.99877	-2.29965	-5.16823	-3.58267	-2.66694	-1.13434	-0.647175	-0.356912
3.00449	0.278826	3.24086	1.34057	1.23306	1.15309	2.77052	-0.181049	2.96088	3.1304	0.160696	2.92838	2.66601	-0.858981	2.78989	2.88013	-0.0177426	4.23411					1.71146	0.92843	1.57139	3.05159	0.205251	2.95926	3.10612	-1.16134	4.7692	2.03291	-0.0416806	2.9095
-2.08694	-3.47525	-0.503512	0.501279	0.466776	0.132564	-2.34388	-3.24953	-0.527732	-2.42828	-2.43004	-1.54607	-0.388227	-0.568829	-0.646343	-4.67546	-5.47508	-1.82222					-1.40356	-2.04311	-0.48192	-3.79391	-5.70254	-0.975435	-5.36844	-7.30227	-2.01957	-1.7655	-3.22126	-0.44484
-1.92314	0.281078	-2.21367	0.138181	-0.00453839	-1.74564	-3.31527	-1.83985	-2.01444	-1.86691	-0.909956	-1.67854	-0.0495888	0.00999545	-0.274688	-4.91441	-3.35974	-2.55534					-2.55263	-1.26381	-1.95699	-5.13804	-2.94945	-2.53902	-6.77044	-3.91416	-4.05305	-2.72154	-1.41135	-1.05368
1.25517	-0.16276	0.0399768	0.956319	0.658899	0.582899	-0.784811	-1.08661	-0.300388	1.27943	0.578368	-0.0885853	1.38972	1.00895	0.72572	-1.57415	-2.32667	-2.28404					-0.194359	-0.410795	-0.336653	-1.84829	-2.70438	-3.237	-2.98296	-3.28009	-2.76478	-1.13904	-1.03813	-0.959152
1.71106	-2.41027	-1.63348	0.795361	2.2565	1.09505	0.756946	-5.04386	-2.10182	0.808966	-1.87551	-0.855202	1.51675	-1.05059	-0.548894	1.07701	-7.47945	-2.91608					1.04811	-1.53249	0.533194	0.768649	-10.8189	-3.82658	0.797862	-10.7424	-4.08072	0.602085	-5.06757	-1.76894
-0.975168	-2.24221	1.06261	-0.344911	-0.233719	-1.23289	-1.50856	-1.2943	1.75751	0.729483	-1.54709	0.775547	-0.86237	-1.73274	1.155	-1.1281	-2.02283	3.42698					-0.768409	-0.458524	0.405653	0.430981	1.73401	4.43674	-1.00489	-2.08951	4.40819	-0.61316	0.408846	2.47203
3.75022	-2.06017	-0.184207	0.946429	1.50428	1.39678	2.57766	-1.53917	0.480528	2.19029	-0.641787	-0.134598	2.24141	0.0211491	0.0750875	3.58799	-3.53537	0.625836					1.06209	0.199818	0.435875	4.5426	-0.11011	2.38528	4.39879	-3.61253	0.752738	3.16006	0.316917	1.51092
2.65359	-0.804781	-2.42078	0.936072	0.0363322	-1.27861	1.48874	-0.934691	-1.99193	1.99862	0.408567	-1.21111	2.00016	1.05899	-0.827373	2.68628	-0.540829	-1.36308					0.212612	-0.800509	-1.30167	1.10051	-1.56175	-2.27883	1.03291	-2.30799	-3.00401	0.550475	-1.38001	-1.48453
-0.907773	-1.33874	2.02337	0.796006	0.506809	-1.13585	-1.56563	-1.33524	1.07887	1.11576	0.625138	1.70785	-0.00109322	0.181142	1.86095	-2.31281	-1.6971	2.88405					-1.5058	-0.914063	0.137865	-2.78589	-2.36916	1.78651	-4.14911	-3.75186	2.26386	-2.23132	-1.85615	0.807731
0.74965	0.760039	0.0318255	0.567684	0.457901	0.182152	0.571251	0.41237	0.39986	-0.0248553	0.196425	-0.514498	0.0691213	-0.069276	-0.0576208	0.123254	0.559038	-0.0564754					0.927046	0.924293	0.881589	0.00661266	-0.044998	0.272651	0.283226	0.579565	-0.0536706	0.0283001	0.00647209	0.252611
1.18963	1.61075	0.335344	1.24024	0.666789	1.29291	1.33215	0.93748	0.832071	0.67745	-0.209968	-0.250479	1.18172	0.736573	0.0640323	0.869242	0.320087	0.213052					1.34621	1.05335	0.977022	0.577916	0.995487	-0.135084	0.648665	0.377644	-0.0348479	0.326355	1.01604	-0.277016
-0.313435	-0.380719	0.442348	-0.520743	-0.217583	-0.329716	0.605931	0.198454	0.548677	0.611134	0.371797	1.11566	0.120162	1.01659	0.530127	0.416436	0.212585	0.0939653					0.0249331	-0.0918316	0.288078	-0.842521	0.233872	0.250624	-0.193961	-0.728083	0.0257655	-0.29929	-0.116517	0.0155946
1.5139	0.663036	-0.646074	0.854591	0.301447	0.0566058	0.417893	-0.062081	-0.186683	1.89852	0.785093	-0.0136982	1.22651	0.261638	-1.10915	0.0568707	-0.0209586	-0.882888					0.493804	0.387119	0.594423	-0.175505	-1.02425	0.0451543	-0.318007	-0.504662	-0.208175	-0.520274	-0.429743	0.152894
2.4741	2.0288	0.504745	2.60622	2.34663	0.977278	1.63747	1.1922	0.0903472	1.86646	1.55676	1.0446	2.40263	1.64682	0.223559	1.86956	0.892546	0.556629					1.03903	0.744987	0.444404	-0.567906	-0.794743	-0.634163	0.254521	0.0118679	0.0941792	-0.271709	-0.506356	-0.0618011
0.0388219	-0.164078	-1.6631	-1.14658	-1.19552	-2.28339	-0.334672	-0.762641	-1.56325	0.648651	-0.688755	-1.86453	-0.277074	-0.628791	-1.08454	-0.19379	-0.164545	-0.906603					0.133418	-0.603464	-0.992791	0.0537218	-0.327305	-0.160061	0.409046	0.522542	-0.5852	0.338409	0.57076	-0.113824
0.745705	-0.358182	0.838374	0.836209	0.434276	0.735604	0.192706	0.833437	0.758112	0.28837	0.961909	0.350696	0.785471	0.420167	0.441898	0.119423	0.380715	0.151714					-0.121429	0.850745	0.237196	0.552014	2.02344	0.28144	-0.757215	0.451234	-0.237068	-0.0909111	1.65999	-0.194641
0.946256	-0.0488305	1.09263	0.311654	-0.340178	0.405352	0.410469	-0.450336	0.272238	0.42125	-1.0985	-0.1633	-0.430133	-1.44008	-1.44709	-0.490397	-0.907541	-0.392492					-0.0801251	0.299477	0.961615	0.50188	0.794643	1.50781	-0.103496	0.101283	1.02874	0.45084	0.298376	0.701364
1.90058	0.408237	-2.01535	1.08188	0.35907	-0.688076	0.204723	-0.112308	-0.783105	0.835763	-0.0354008	-1.75824	-0.442911	-0.992887	-2.58711	0.00534653	-0.151088	-1.39319					0.633873	0.323801	0.139767	0.523639	-0.0127378	0.867269	-0.191599	0.0130372	-0.0361605	-0.21041	-0.749978	-0.308456
1.28873	1.23671	-1.18354	0.634108	0.652665	-0.813724	-0.813602	-0.303131	-0.656616	3.27805	4.12369	1.54107	-0.457955	-1.364	-1.91554	-1.00934	-1.0071	-1.70868					0.237041	0.656171	0.0465155	1.53133	0.801536	-0.275033	0.323659	0.782227	-0.20665	0.00547595	0.174762	0.385489
2.0743	3.58302	1.43608	0.63866	1.39159	1.40119	0.688594	1.161	0.419332	1.1663	0.258746	-1.13339	-0.198159	1.82675	-0.384951	-0.0720555	1.46385	0.475901					2.3759	3.49659	2.02202	2.16028	4.11893	2.57204	1.3807	1.67811	0.791617	2.30935	1.20951	0.140436
0.550255	5.42403	-2.26943	0.763376	0.922274	-0.48822	1.5954	2.50034	-0.440089	-1.58225	0.371637	-1.54194	-2.4995	-3.54508	0.205372	-1.30087	0.244459	-0.374959					-0.850301	2.36962	0.0925389	-1.59842	-0.799667	0.0127165	-0.0412508	0.967286	0.381155	0.00436618	1.0761	-0.92836
1.14317	0.869439	1.66843	0.109044	-0.301038	0.785946	-0.106702	-1.02288	-0.106989	-1.50756	-1.15365	-0.36907	-0.509842	-1.13329	-0.413335	-0.752324	-1.40668	-0.812206					0.776473	0.17478	0.781312	1.3426	0.486943	1.11043	1.32835	-0.277852	1.42508	0.143352	-0.0441026	0.355828
-5.82002	-1.18117	1.95134	-0.806768	0.373496	0.825763	2.59863	0.891543	-0.637122	1.27956	0.931257	0.0128674	4.49485	2.96237	-0.165732	5.18725	1.67338	-0.788661					-2.92422	-0.099327	1.86762	-3.10688	-0.568615	1.176	-1.20137	0.695792	0.569731	0.658764	-0.0873395	0.00775829
-3.02033	-0.852727	-3.63518	-1.02515	-0.77019	-1.55361	2.4231	1.76337	0.259709	0.204931	0.375412	-0.16122	0.621639	0.569324	-0.0222766	-0.0429975	0.514215	0.0127186					-1.68992	0.556305	-1.4431	-1.78851	-0.515761	-1.58735	-1.52292	0.252087	-0.711923	-1.48924	-0.120424	-0.644536
3.64289	-2.47577	-3.10603	1.27883	0.833907	-0.582477	0.0682777	0.410737	-0.115868	0.465467	1.24237	0.759255	-2.49318	1.26549	2.20125	-2.53161	1.91888	2.0872					2.56261	-1.75277	-1.95827	1.59222	-1.30949	-1.50257	-0.239707	0.0466409	-0.507685	0.422016	0.239523	-0.668718
-0.783657	3.56423	1.68785	-0.280448	0.869993	0.215073	0.247119	-1.37737	-0.923358	0.420819	0.470602	-0.585529	0.440352	-0.191755	0.0238252	1.23515	-2.62378	-1.72115					-0.336576	0.902318	0.755141	-0.38805	0.553755	0.480203	-0.387892	-1.20596	-0.505725	-0.502184	-1.22133	-0.142865
2.40128	-0.832406	1.9803	2.62318	-0.0513841	0.60116	-1.17887	-0.660045	-1.21141	-1.03092	-2.06481	-1.43938	-1.52414	-0.317324	-1.95693	-2.85291	0.365016	-2.53994					1.15678	-1.69263	0.640269	0.505766	-0.65944	0.760433	-1.33505	-0.1653	-0.570529	-1.51917	-0.712195	-0.873498
-2.69658	-2.60824	-4.65623	-1.17956	-1.8404	-1.57269	0.0070879	-0.681087	-0.124772	0.373775	-0.359662	0.110635	0.420823	1.08682	1.19284	1.9077	2.35042	3.89346					-2.19128	-1.67637	-2.0153	-2.38353	-0.881879	-1.7923	0.518209	0.811435	1.43184	-1.21994	-0.636836	0.0585685
3.16537	1.03512	-1.09313	0.524291	-0.117481	-0.226761	1.06106	0.315989	1.35588	1.41339	0.255133	-0.6752	-2.04778	-1.67886	-1.25957	-1.69896	-1.26972	-0.603286					2.67016	1.08543	-0.255632	2.15556	1.10339	-0.624924	0.346699	0.210235	-0.437428	0.320477	0.53314	-0.524672
-2.2956	0.442278	-1.70548	-0.95484	0.471602	-0.379576	2.26084	2.26414	1.38819	-3.72196	-0.705353	-2.84681	2.70835	1.53584	1.72899	7.17332	2.95861	4.49365					-5.78368	0.109195	-2.86081	-4.5077	0.553543	-1.66955	-3.884	-0.285564	-2.6181	-2.03565	0.389275	-1.14106
0.897113	2.66383	0.9274	-0.910088	-0.22569	-0.190946	0.831492	2.15968	1.11772	0.0540817	3.98842	1.62953	0.372958	-2.28392	-0.817533	0.346486	0.596491	0.76805					0.719896	2.13902	1.06512	-0.689706	0.232169	-0.601232	-0.259832	1.92272	0.365551	1.12938	2.7071	1.3397
0.716624	1.45541	2.15905	0.435144	2.34843	2.52425	-0.881571	-0.202148	0.223236	1.63548	1.53608	1.32299	1.84605	0.0155613	0.450468	0.298715	-2.3946	-0.397159					-0.670463	3.16178	2.02596	-0.471513	2.35771	1.22087	-0.214746	2.14872	1.31796	0.6125	0.820183	0.519997
2.90178	4.97371	4.48976	2.15801	2.61491	2.68938	0.103165	-1.3131	-1.51459	3.67922	6.14744	7.26364	0.377145	0.356448	0.238596	-1.90282	-4.8545	-6.46298					1.96598	4.58413	3.84394	2.53337	6.79222	7.78627	1.92354	3.64852	4.37347	2.11	4.98801	5.80162
0.305146	-0.808891	-2.02992	0.663577	0.322218	-0.00763852	0.179465	0.362948	-0.118945	-1.99183	-1.32754	-3.54695	0.36896	0.50374	-0.452405	1.0686	1.12655	0.801159					-1.51519	-1.51023	-2.28808	-1.64699	-0.814874	-2.74869	-1.04507	-0.600604	-1.9167	-3.50004	-3.07983	-3.94135
-1.92995	-2.72257	-4.40077	-0.470515	-0.235151	-0.429807	1.57923	0.249836	0.278514	-0.0346072	0.487504	-1.70633	-0.365629	0.24759	-0.214675	2.22114	2.52579	3.84303					-2.9265	-2.40965	-5.24483	-3.18899	-2.85576	-4.91105	-2.51021	-2.8491	-3.5955	-2.58945	-1.79561	-2.42436
2.35148	3.97871	2.41329	3.1247	3.62806	2.20259	0.497469	0.213567	0.954922	4.27176	4.88823	3.427	5.42055	5.43176	3.68016	-0.0377378	1.11375	-0.0353019					1.90808	2.60696	1.56814	2.39869	3.19856	2.6136	2.07088	3.39415	2.40876	1.90241	2.11804	1.38723
0.659826	0.0710164	-0.123441	0.418739	0.33868	0.0866115	0.353616	0.897359	0.456323	1.10249	-0.0557478	-1.33744	0.00806883	0.865597	0.940776	-0.892644	0.928534	0.164659					1.53606	1.17463	0.671253	2.1801	2.27708	0.882723	-0.657034	0.350447	-0.176465	1.20238	1.01057	0.453166
3.28555	3.59921	2.35339	2.71323	1.9684	0.839859	0.189322	-0.314141	1.04101	3.70688	3.26801	1.75679	0.807421	0.283089	1.4074	-2.43776	-2.55786	1.274					4.21284	4.00314	1.85753	6.44797	6.66765	1.84321	2.15252	2.7543	2.11895	2.40191	3.07539	0.597351
2.22853	1.3433	1.97748	1.02121	1.85637	1.81561	0.499135	0.112234	0.261678	3.07937	1.16537	4.25659	-0.90173	0.199316	-1.01346	-1.2921	-0.509888	-1.77558					2.34837	-0.316703	4.0907	0.943438	0.107926	4.16888	1.16686	0.262295	2.19057	0.865809	0.951801	1.86029
1.45659	2.32186	-0.0350696	0.868753	2.94536	-0.452357	-0.765234	-0.757168	-0.312916	1.42128	2.87542	0.515499	-1.81383	-2.44153	-1.01233	-2.22109	-2.63214	0.442513					1.84647	4.28777	-0.507413	2.87052	5.77367	0.611997	0.500736	2.17827	-0.000889053	0.601725	1.49238	0.97594
-0.840607	0.356253	-0.232171	-1.64683	-1.04127	-0.795001	-0.942406	0.250105	-0.723014	2.02336	0.577862	1.14829	1.12889	0.681733	1.49014	-1.0147	0.583912	2.23437					0.593975	0.515579	-0.42453	1.77318	0.716419	-1.37804	-1.26538	-0.0905482	-0.159129	2.94775	1.35207	1.07648
-0.455699	-2.64011	-1.13684	-0.0630659	-1.6014	0.2098	1.41579	0.680163	0.944529	-1.62011	-1.38084	0.269794	1.74575	1.16005	0.724209	3.58955	3.13824	1.68402					-0.401264	-1.44222	-0.0617529	-2.72881	-2.62633	-1.61612	-0.772563	-1.40242	-1.05983	-0.00476671	0.858323	0.921851
-1.76167	-0.0769193	-1.46744	-1.02767	0.471606	-0.851793	3.01332	0.912803	1.49961	-4.18225	-3.06405	-1.50986	2.75094	0.774736	1.16375	4.50034	0.926352	2.65164					-1.78814	0.278953	-1.41618	-5.31152	-0.455181	-2.66908	-0.609723	0.910328	-0.152325	0.416845	-0.727816	-0.0438096
-1.0199	0.766961	-0.209742	0.366043	1.33051	0.263189	0.415357	2.01579	1.69087	1.4522	-2.3258	-1.17534	0.945929	1.77628	1.78929	0.125204	1.55165	1.66364					-2.03066	-0.883258	-1.00045	-3.32024	-3.16341	-2.18043	-0.967453	1.16504	1.70875	-0.581344	0.891899	1.29654
-3.77573	-1.8358	-1.19864	-1.41676	-1.03426	-0.319962	1.02825	1.82849	1.17372	-3.12008	-1.23334	-0.553893	3.25977	1.68706	2.006	2.36162	1.54532	1.21031					-5.06653	-2.01102	-2.41112	-5.47972	-3.56136	-3.18615	-2.71636	-0.466918	-1.35396	1.03436	0.564401	-0.405854
2.91673	2.89503	0.624508	3.23671	3.23229	-0.747801	1.44254	1.08659	-0.519447	2.71124	3.3615	0.807068	1.52226	2.24057	-0.452299	-3.76159	-1.99763	0.272199					0.511033	0.872692	-0.21752	2.21182	2.57472	1.12732	-0.282861	0.386918	-0.216481	0.266187	0.910749	0.617142
1.1919	-0.667411	-0.767189	0.366566	-0.49902	-1.25744	0.37552	0.26413	0.841713	-0.00126386	-2.28163	-2.41342	-0.482694	0.91762	0.251428	-0.269198	3.42218	1.93294					0.150082	-0.748817	-0.837647	0.548673	-1.70861	-1.92176	-0.0716963	0.1335	-0.267007	0.00527848	0.7394	0.72079
0.0195025	1.16043	0.632144	0.201471	0.567487	0.440771	-0.0701129	0.223179	-0.077061	-1.07153	1.46681	1.04049	-0.0675709	0.0891465	0.51439	0.54317	-1.48971	-0.599621					-0.713319	2.21609	1.3584	-2.23413	2.17892	1.44697	-1.51352	-0.871006	0.0293676	-0.672983	-1.22666	-0.520374
-1.98094	2.07752	-1.94153	-1.61236	0.47694	-0.914823	1.92075	0.650191	-0.231129	-2.54285	0.203124	-1.41449	1.11503	-0.368635	0.0655629	0.937751	0.138089	0.95487					-3.77271	0.481152	-4.02655	-4.78695	1.22813	-5.45623	-0.93263	1.50982	-0.517723	0.913514	-0.356186	0.931866
0.409187	1.77088	2.7536	0.900326	1.82671	2.91075	2.1556	0.649173	-0.888504	0.00791394	1.46404	1.65041	1.9027	2.13332	0.917173	2.9772	1.2742	-0.428555					-0.940612	0.79638	3.01494	0.67965	1.96496	1.73745	1.07397	1.36308	2.65758	2.85441	2.52812	2.28311
0.511869	0.603841	0.972778	0.35142	0.165616	0.294754	5.08909	4.84782	2.12665	2.37602	2.33859	1.81095	0.916888	1.77953	0.0196301	8.00002	7.40867	3.60224					-5.59829	-5.23424	-2.19991	-12.3459	-9.16579	-4.24841	7.38136	5.78934	3.62531	-3.54665	-1.83058	-1.41959
-3.01693	-2.96847	-0.457602	-1.60979	-2.3814	-0.105281	4.10095	3.27364	0.353955	-3.07252	-2.56924	0.14745	0.444714	0.665679	0.520583	3.66331	4.71298	1.01956					-3.764	-3.52411	-1.3481	-1.69411	-1.99816	0.0947669	-1.20915	-0.891049	0.443275	-0.797945	-0.41656	0.553836
-4.00948	0.0452963	0.372341	-2.73158	-0.683188	-1.10701	4.57617	-0.0384951	-0.98512	-3.70539	-0.327929	0.378735	2.03229	0.690222	-2.30327	5.49953	0.562732	-1.26721					-8.55227	-1.64345	0.608692	-3.71521	-0.135394	-0.101171	-3.11871	0.668818	0.788077	-0.428668	0.905318	0.332457
-2.30717	-0.493434	-1.70052	-0.945551	-0.449193	-0.754836	2.24553	-0.421084	-2.11747	3.99857	-0.856456	-2.17233	2.12548	2.62667	2.71163	2.28913	1.55601	2.45625					-4.99187	-2.21708	-3.76956	-2.41177	-0.520964	-0.367456	-3.36419	-0.514852	0.00896676	0.575546	1.27258	-0.252847
-1.4664	-0.0725966	-0.713187	-0.902394	0.328128	0.365287	1.47405	1.2926	1.75822	-2.39183	-1.75045	-1.97155	2.32153	-0.726176	-1.12965	2.30744	-0.845045	-0.364534					-2.44856	0.711321	0.517433	-1.2028	0.423275	0.0765108	-1.38434	-0.400083	0.145012	-1.30684	-0.956331	0.424967
-3.0721	-0.131944	0.692329	-3.43021	-0.983209	-0.301652	6.82616	3.31382	2.77397	-4.62128	-1.81178	-0.8611	-4.6741	-1.64453	-1.13285	3.60064	0.253284	0.507513					1.54257	-0.0557406	0.83222	-2.03795	-0.798111	-0.179861	-4.18662	-1.7389	-1.35762	-0.979607	-0.251433	-0.0109155
-2.41157	0.891809	-1.73296	0.0458934	0.742288	-0.355686	5.97996	0.399648	3.04692	-2.05109	0.385242	-0.834736	-0.90817	1.67698	0.00551159	1.06173	-0.124475	0.559596					0.918844	2.0118	-2.23654	-0.563407	1.65403	-0.98561	-1.80002	1.56609	-0.551758	0.739079	1.57233	0.908351
3.79863	1.55216	1.62284	1.60301	1.56547	1.62715	-2.72671	-1.62575	-1.61881	3.32235	2.27686	1.75164	0.486242	1.3346	0.967057	-1.63841	-1.01478	-0.981201					6.19354	3.69004	3.34772	4.05976	3.47684	2.55706	2.98189	2.2999	1.50476	1.46398	1.95475	0.612732
1.67182	1.67764	0.842425	0.220424	0.779631	0.855894	-0.819543	-1.34723	-1.11181	1.81951	1.97388	1.28285	0.315158	-0.307012	-0.259149	-0.359032	-1.77419	-1.52382					1.54433	4.16614	3.26669	1.57065	3.22902	1.74165	1.51238	2.74192	2.30772	1.08696	0.607623	1.50614
Right STS SOCIAL																									Left LS SOCIAL
ROI 1			ROI 2			ROI 3			ROI 4			ROI 5			ROI 6			ROI 7			ROI 8				ROI 1			ROI 2			ROI 3			ROI 4			ROI 5			ROI 6
V	AC	AI	V	AC	AI	V	AC	AI	V	AC	AI	V	AC	AI	V	AC	AI	V	AC	AI	V	AC	AI		V	AC	AI	V	AC	AI	V	AC	AI	V	AC	AI	V	AC	AI	V	AC	AI
0.970465	1.23985	0.224625	1.25024	1.61122	0.965759	-0.242612	0.30608	-0.164776	0.167574	0.433334	-0.169236	0.609891	0.899528	-0.147963	0.041195	0.025901	-0.217781	0.042214	0.57691	-0.0973056	0.0107899	0.0471444	0.287053		0.472892	0.462085	0.624922	0.0317998	0.126793	0.266751	-0.228031	-0.0630216	-0.0929336	0.192255	0.214091	0.690516	-0.612947	-0.177745	-0.0205038	-0.066659	-0.0895282	0.126361
0.278224	0.196486	0.329246	0.147996	-0.164714	-0.729346	-0.186333	0.208753	-0.490608	0.745696	0.811887	0.0270634	0.229423	-0.051291	0.138306	0.0204464	0.697218	-0.109601	0.0480461	-0.0713576	0.183737	-0.0479467	0.260563	-0.901975		-0.661388	0.851275	-0.505293	0.362221	1.99231	-0.391871	0.100399	1.3631	-0.321847	-0.032537	1.66357	0.0232638	0.0660279	2.51167	0.644243	-0.0479012	0.37205	-0.499008
-0.437831	-0.627503	0.880575	1.31782	1.23393	1.91775	-0.882294	-0.437622	-0.162764	-0.232573	-0.494912	0.419849	-1.01934	-0.814323	-0.0923418	0.158224	-0.279822	-0.287157	-1.29487	-1.02174	-0.666639	0.365137	0.43519	0.359673		-0.253984	0.618425	0.0906092	-0.178999	0.475196	0.723411	-0.295734	1.298	0.980611	-0.828099	0.936331	0.983121	-0.870612	1.19389	0.199876	-0.442662	0.932893	0.563165
3.11861	2.73697	0.683326	0.629962	0.421941	-0.440613	0.990041	1.08302	0.0289707	1.1548	1.10999	-0.498915	1.53881	1.53102	0.506152	1.11535	1.18077	0.486855	1.25849	1.02142	0.338336	0.222454	0.471789	0.197512		0.183548	-0.0795917	-0.400212	0.425467	-0.00174913	0.211139	-0.714792	-0.379943	-0.340835	-0.164958	-0.430605	-0.123075	-0.0861488	-0.910837	-0.710496	-0.467695	-0.679775	-0.0977627
1.12649	1.83741	-0.313386	1.58734	2.53828	1.08247	1.19932	1.57554	0.511433	1.16211	1.7705	0.134748	1.44821	1.85412	0.425631	0.259821	1.38918	0.175406	1.80987	2.77215	0.863135	-0.0386953	-0.0189372	-0.0767518		-0.074476	0.0110899	-0.617019	-0.307025	-0.141421	-0.729584	0.0629674	0.12566	0.554387	0.439948	0.364902	0.0244956	0.294887	0.521784	0.451565	0.573013	0.628595	0.168318
1.1382	1.66689	0.912022	-1.14773	-0.495615	-0.292794	-0.177716	0.465489	0.200887	-0.159912	0.686465	0.372422	-0.443082	0.545334	0.0916948	-0.0576173	0.372024	0.587985	0.0790596	0.747607	-0.0906622	0.223584	0.541429	1.0543		0.74854	0.648477	-0.334971	0.285043	0.346746	1.18517	0.433466	0.692415	0.943709	0.0437085	0.208783	0.222872	0.491965	0.207827	1.02885	-0.173713	-0.0314272	0.0788189
1.02954	-0.00235065	0.418242	0.430364	-0.950376	0.00893514	0.955123	0.42319	0.496579	0.936359	0.327191	-0.214592	0.6122	0.179435	0.145075	0.974287	-0.207178	0.300796	-0.0414887	0.295759	-0.0656075	0.451544	0.260002	0.0507679		1.09897	0.376555	1.08322	0.109531	-0.0982503	0.718903	-0.693003	0.172976	-0.447487	-0.0741163	0.240165	0.38665	-0.807937	-0.242461	-0.699591	-0.163235	-0.650463	-0.510615
1.11792	0.349773	1.15896	-0.508362	-0.829837	-0.977634	0.260113	0.372919	0.200784	0.739332	0.244832	0.654986	0.921764	-0.000972221	0.695812	-0.391131	0.101212	-0.69685	-0.0634682	0.254816	-0.075639	0.172596	0.334131	-0.511116		-0.926503	-0.420312	-0.943121	0.423702	0.565012	0.553731	0.107624	0.586857	-0.0402646	-0.349561	0.371691	0.475958	-1.5448	-0.38197	-0.788303	-0.0781211	-0.159283	-0.496056
0.782323	0.36435	-1.55807	0.227537	-0.687624	-2.63463	0.203277	1.10818	0.397229	0.592045	1.2324	0.567983	0.933823	1.23467	-0.19684	-0.22935	0.238629	-0.746991	0.335967	-0.185428	-0.910545	-0.203074	0.395422	0.477467		-0.84888	-1.18713	-2.05774	-0.845234	-0.893325	-1.03729	0.0378765	0.229188	0.551099	-0.231766	-0.401149	0.468713	-0.829336	-0.555469	-0.0390901	-0.631262	-0.811395	-0.785711
3.91553	2.67267	0.756709	1.08244	1.30371	-0.108993	1.70005	0.999875	0.152486	2.17619	0.881636	-0.0421809	2.75333	2.09607	-0.0184914	1.12526	1.05258	0.277784	1.93848	0.93783	0.787277	-0.14938	0.399946	-0.562708		0.63301	0.805139	0.656389	-0.153843	0.670412	-0.00392343	0.0295292	1.07398	0.284081	-0.325969	0.433306	-0.313187	0.33271	1.57345	0.122069	0.647414	0.720766	0.329411
1.27818	1.37683	0.271368	1.10294	0.518782	-0.409338	0.744506	0.157452	-0.510723	0.801129	1.05063	-0.0614072	0.995728	0.912823	0.197946	0.893606	0.931919	-0.0760938	0.962067	0.91846	-0.216304	0.144231	0.195061	0.273494		0.670201	0.779297	0.07763	0.506219	0.676457	-0.149691	0.09812	-0.154212	-0.0124158	0.158949	-0.0709264	-0.308588	0.293646	-0.572312	-0.433131	0.120802	-0.272544	-0.299986
2.52798	1.28611	1.92208	3.39808	1.52735	4.16939	0.52698	0.708486	0.245974	0.570701	1.25664	-0.0991257	0.31914	1.34551	0.245319	0.635806	1.01473	1.19259	0.772992	1.32865	0.0801267	1.4068	1.40969	0.994986		2.05715	2.32212	1.53929	2.11465	3.84774	1.77608	1.49867	2.79627	0.302716	1.30932	2.82272	0.783769	3.35825	4.69913	1.94057	1.74672	2.31118	0.542774
-0.533976	-2.07904	-0.671108	-0.589523	-2.09414	-0.446516	-0.289883	-0.526643	-0.394883	-1.28581	-0.754644	-1.06186	-0.556488	-0.826173	-0.610835	0.426094	-0.525417	0.0117985	-0.756487	-0.870902	-0.720484	0.271642	0.436652	0.39575		0.0539352	-1.61343	-0.677838	0.483293	0.0539156	0.657512	0.0161126	-0.0841596	0.515702	0.591783	-0.280503	0.422533	-0.38225	-0.372625	0.00402417	-0.126522	-0.105042	-0.33965
2.43494	2.76431	0.73954	1.52169	2.05754	0.313251	0.269114	0.54836	-0.328192	0.982973	1.19552	-0.402503	1.29559	0.604323	-0.682354	0.312268	0.0425597	-0.711529	1.37111	0.929281	-0.0488992	-0.0971818	0.174455	-0.513105		1.06164	0.542299	0.4712	0.163468	-0.215076	-0.0261426	-0.428621	-0.10255	-0.63101	-0.416026	0.239575	-0.0284614	-0.917371	-0.253941	-0.463875	-0.354868	0.185004	-0.00282786
1.50225	1.26383	-0.276797	0.530855	-0.00883389	-0.324432	0.875487	1.37064	0.500596	0.742838	1.15347	0.544756	0.688471	0.510331	0.127706	0.684725	0.240097	0.418649	0.96773	0.559758	-0.530529	-0.16133	-0.317829	-0.0481739		-0.306938	-0.273119	-0.168654	0.277915	0.562516	0.498775	0.0903547	0.150365	0.55895	0.105852	0.491619	0.342336	-0.643051	-0.828971	0.314523	0.374944	0.357467	0.393285
0.914463	0.706162	0.60085	-0.0424587	0.329485	-0.00489926	0.160907	-0.0154812	-0.350309	0.124791	0.432014	-0.282196	-0.143856	0.0722628	-0.0987515	-0.347381	-0.015848	0.112771	0.762181	-0.0686997	0.857486	-0.107801	0.153283	0.00697522		0.487018	0.923643	0.16507	-0.21411	0.591709	-0.653827	0.608567	0.966184	0.559296	0.31842	1.13336	1.08572	0.456839	1.26163	1.54335	-0.0881419	0.174478	0.675885
-0.291263	-0.607651	0.335697	1.41643	0.684697	0.792907	1.71565	0.296515	1.21789	1.40848	0.223032	0.716903	0.965945	0.0804294	0.701664	1.00115	0.0198747	0.474293	-0.0346472	-0.717139	0.262453	0.476986	0.494601	0.328536		1.03175	0.853195	1.05112	0.00284657	1.00547	0.560081	-0.322202	0.758371	0.622903	0.0649512	-0.0433144	0.140316	-0.103466	0.0675182	0.28125	0.30895	0.436244	0.409959
4.04592	2.93573	-0.0356244	2.29764	0.697046	-0.779027	0.730418	0.227952	-0.579486	0.223405	0.222035	-0.905478	0.466144	1.18959	-0.0137268	1.19908	0.968787	-0.241573	1.00344	0.986792	-0.606181	0.283034	0.031229	0.663971		0.0991124	-0.347319	-0.888872	-0.0461451	-0.0650919	-0.031481	-1.40297	-1.2325	-0.390766	-0.86548	-0.750483	-0.178664	-1.58004	-1.51973	-0.75306	-0.408763	-0.293877	-0.248144
1.71033	1.47313	-0.242899	0.560462	0.0718502	-0.232666	1.36131	0.999238	-0.250655	1.20405	-0.136072	-1.53779	1.52371	1.09272	0.0276052	0.778012	0.331916	-0.72047	2.08669	1.4327	0.736668	-0.421163	0.124392	-0.768715		-0.323421	-0.569524	-0.847268	-0.0839134	0.0453977	0.117996	0.273854	1.17031	1.11947	0.0642244	0.580899	0.470256	0.795886	1.33194	1.95506	0.350048	1.06715	1.41599
1.61421	1.05815	-0.177482	0.456321	0.290378	-0.167779	-2.15624	-1.37137	-1.35698	-2.97737	-1.6345	-2.41032	-1.14668	-1.1681	-1.28493	-0.0678048	-0.175286	-0.576108	0.844441	1.29565	-0.714638	-2.50953	-1.92476	-1.55356		-1.23887	-1.17289	-1.25536	0.981147	0.27298	0.283257	-0.893205	-0.495473	-0.568522	-5.89712	-4.48854	-3.30131	-0.0725193	0.0407854	0.43807	-0.085611	0.14075	-0.200194
3.15035	1.3211	3.3825	1.61418	1.14456	1.27552	3.37088	0.157455	3.49135	3.19298	-0.223755	3.59605	2.88467	-0.601906	3.8603	2.54176	0.339921	2.12481	1.9085	0.486769	1.98642	2.83945	0.639856	3.64301		2.03367	1.45269	2.76459	0.439252	2.48228	0.135462	1.84944	0.824434	1.87134	3.93968	-0.174038	4.46969	1.13293	1.28596	0.6371	2.69641	1.26391	2.72496
-1.64452	-2.75432	-0.887415	-0.78026	-2.0527	-0.126771	-3.90177	-4.369	-1.58496	-3.76649	-4.9831	-1.56531	-3.51001	-4.19327	-2.12654	-1.08847	-1.81123	-0.858451	1.14391	1.06186	-0.249733	-4.6532	-6.38772	-2.06364		-1.94418	-3.79993	-0.973399	0.9869	0.955168	0.670006	-0.938132	-1.48443	-0.624719	-6.08756	-9.03067	-2.22081	-0.282008	-0.826976	0.116389	-0.882456	-1.46814	-0.697427
0.078121	1.271	-0.265239	-1.1132	-0.115883	-1.12183	-3.36676	-1.4472	-2.66169	-3.09619	-1.4481	-2.19226	-2.49095	-1.49986	-2.19377	-1.86686	-0.195125	-0.957904	1.24851	1.94908	0.133456	-5.12074	-3.33883	-2.61338		-3.30396	-2.21571	-2.07128	-0.104375	0.738831	-0.142953	-1.40888	-0.50835	-0.796025	-8.13147	-5.01477	-5.34127	-1.51893	-0.466004	-1.26118	-1.35326	0.0287074	-0.811465
2.38872	1.40235	0.160441	0.832492	0.399028	1.20078	-0.162818	-0.884048	-0.960577	0.33459	-0.690252	-1.30751	-0.0818701	-0.549029	-0.939268	0.393895	-0.172824	-0.354594	1.64922	1.4447	1.52781	-1.46551	-2.41238	-2.10742		-1.04173	-1.44406	-0.993539	0.759856	0.905702	0.866406	-0.993333	-1.11956	-1.05994	-2.79716	-3.48701	-3.08026	-0.0298552	-0.836689	-0.174006	-0.671773	-0.587506	-0.278384
1.45023	-0.605534	-1.48808	0.412046	-1.74451	-1.09357	1.28352	-5.82128	-2.69106	1.88161	-7.12967	-3.64458	1.21975	-5.20671	-3.13334	0.266539	-1.65723	-0.884938	1.10211	1.84832	0.456097	-0.245141	-8.17367	-3.66577		0.0106848	-5.57105	-2.13217	-0.0792811	1.11242	1.36043	0.0435543	-3.97199	-1.71056	0.46818	-13.6264	-5.4356	0.353734	0.185614	0.745232	0.243345	-1.38601	-0.491445
0.670512	-0.0488044	0.650877	-0.0531168	-0.130239	1.68458	-0.0226055	-1.39979	2.51138	0.148328	-1.33981	2.29088	-0.400252	-1.52603	1.15859	-0.235267	-0.637612	1.20368	-0.254559	-0.570102	-1.29569	-0.0966793	-0.267608	3.75287		-0.759737	-0.362771	1.66439	0.248767	1.79859	-0.200898	-0.753524	0.456783	1.03999	-0.999922	-1.23077	4.56509	-1.30191	-0.120203	-0.98152	-0.629043	0.231266	0.510965
1.88668	0.0477045	-0.240583	0.478527	0.141906	-0.706521	3.77586	-2.50036	0.270111	2.91251	-2.42753	-0.211005	2.18576	-1.27698	0.433988	1.73535	-0.527485	0.0690519	0.328873	1.02852	0.0305461	3.90179	-4.19236	0.409766		0.509447	-1.22969	0.0644002	-0.287765	2.82622	1.7463	1.33746	-0.0824142	1.19056	5.56978	-3.93498	1.1484	1.30738	0.117381	0.57342	0.815541	-0.29488	0.550803
2.49085	0.203562	-1.37557	1.76561	-0.242655	-1.29753	1.84624	-0.838897	-1.62997	2.33454	-1.3496	-2.01495	1.73059	-0.150784	-0.811873	1.70661	-0.18402	0.0446035	1.29485	1.13324	0.156085	2.52859	-1.42943	-1.80632		0.8542	-1.11222	-2.05502	0.487455	-0.218162	-1.11265	0.31079	-0.851746	-1.43899	1.46437	-2.13447	-2.90322	-0.18266	-0.436982	-2.08688	0.0158049	-0.34946	-0.883366
0.429486	-0.352682	0.211126	0.628491	-0.299308	-0.189631	-0.921918	-1.12533	1.8691	0.0288028	-0.0732658	1.79451	0.784784	0.154073	0.807	0.550561	0.503698	1.0704	2.91885	2.21144	0.0298647	-3.40969	-2.6404	2.90529		-2.03055	-1.49185	0.364207	-0.937909	-0.82964	-0.727414	-1.10567	-1.16973	0.441676	-5.77689	-4.73017	2.87795	-1.27707	-1.01502	-0.012806	-0.66385	-0.730489	-0.0610937
0.520639	0.941564	0.342567	0.580261	0.664849	0.34764	0.595815	0.994561	0.642449	0.60388	0.34779	0.138224	0.412296	-0.0818772	0.244915	0.656949	0.487849	0.404128	0.476777	0.478027	0.613747	-0.271313	-0.186524	-0.251208		0.0407877	-0.0234301	-0.342765	0.0995234	0.0215716	0.579257	-0.338693	-0.0025726	-0.125659	-0.0997253	-0.192448	0.0987554	-0.0747288	0.141605	0.466402	0.399511	0.146805	0.155532
2.55534	1.88885	0.393201	1.71228	0.735024	0.556577	1.03293	1.19459	0.205505	0.661208	0.683366	-0.136575	1.33747	0.562484	0.197034	0.913933	0.930764	0.444463	0.158264	0.130442	-0.0428757	0.346943	0.524835	0.000954402		1.00398	1.51261	0.698212	0.779501	1.63427	0.679903	-0.378741	0.20724	-0.747954	0.401735	1.64509	-0.13843	0.167107	0.80507	-0.00301619	0.527645	0.499637	-0.0853279
0.835594	0.651902	1.01006	-1.50505	-0.32042	-0.84645	-0.147231	-0.17532	0.616749	0.0438416	-0.331419	-0.285422	0.727326	-0.0475422	0.867503	-0.372818	-0.347446	0.242398	0.605245	-0.402441	0.935266	-0.215767	0.231691	0.242296		-0.649681	-0.106777	-0.0445668	-0.888097	0.684531	-0.301386	-0.141003	0.0657499	0.759543	-0.0398511	1.15301	0.739165	-1.05402	0.481921	0.556999	0.215626	-0.109824	0.889785
2.01108	1.39844	-1.10428	0.511376	0.423926	-0.229482	0.744636	-0.0603297	-0.803545	2.07756	1.04916	0.406569	1.70753	1.04098	0.306241	0.640039	0.221892	-0.0694196	1.62149	1.07547	-0.182555	0.0126401	-0.265238	0.0452208		-0.205853	0.252812	0.661514	-0.0799986	-0.502218	0.802525	-0.11457	-0.631396	0.316605	-0.541209	-1.67132	-0.589045	-0.205316	-0.708023	0.16426	-0.0253569	0.243786	0.167335
2.58021	2.28588	0.338133	1.83519	1.68807	0.430597	1.48462	1.73251	0.895925	2.28003	1.77137	1.50559	1.6159	1.39602	0.649085	0.845623	1.31285	0.58403	0.276104	0.431753	0.0460729	0.575556	-0.0120615	-0.281391		0.610309	0.355639	-0.0254961	0.383312	-0.0638613	0.424053	-0.0460169	-0.204053	-0.354759	-0.220346	-0.107172	-0.000924458	0.0729843	-0.492119	0.396441	0.228117	0.343057	0.279209
0.0697961	-0.190765	-2.14605	-0.459973	0.197402	-1.40288	0.513245	-0.0291072	-0.966159	0.744431	0.620758	-0.548772	0.658012	-0.240662	-1.41339	0.258224	-0.447371	-0.962948	1.39202	-0.340477	-0.982674	-0.135393	-0.767612	-1.17621		-0.294828	-0.899405	-0.68795	-0.395582	-0.56838	-1.19311	0.266627	-0.308197	-0.973487	-0.0415227	-0.412895	-0.99077	0.775183	0.811406	0.116914	0.377637	-0.189612	-0.716306
1.19148	0.680704	1.33014	0.508586	0.065109	0.204175	0.192415	0.272966	0.405639	0.667224	-0.470032	0.13885	0.856855	0.0299409	0.474486	0.255439	0.718067	0.667517	0.552938	0.449325	0.492612	0.596433	1.21753	0.773872		0.18596	0.577969	0.75352	0.509231	1.76135	0.913209	0.306266	0.882266	0.204198	-0.0446454	1.56385	-0.0559401	0.340196	1.04757	-0.0889056	-0.0224912	0.172976	0.150535
0.00355694	-1.08276	0.837512	0.846721	-0.0999282	0.414177	0.697185	-0.0644385	0.444088	0.495811	-0.251011	0.63054	0.450255	-0.505883	0.432689	0.398482	-0.725681	-0.514778	0.869648	-0.15495	0.403399	0.255706	-0.178372	-0.0149131		-0.00421037	-0.0212496	-0.177684	-0.00787397	0.382775	0.253112	0.335907	0.402643	0.595806	0.0904761	0.808728	0.39313	0.525143	0.685374	0.551286	-0.406782	-0.414081	0.411201
1.97083	1.41619	-1.23567	0.00786643	-0.030584	-1.73644	-0.100283	-0.19284	-1.31775	0.657277	0.395762	-0.783901	-0.253715	-0.112197	-1.76628	0.0989278	-0.528749	-1.86767	0.00494818	0.168468	-1.30284	0.397299	-0.535944	-0.267122		0.949143	0.43384	-0.585834	0.896632	-0.0185797	0.0436462	0.415625	-0.293277	0.57177	0.0418418	-0.613269	-0.121836	-0.396052	-0.896976	0.0255688	-0.383038	-0.508124	-0.726767
2.77042	2.17893	0.606447	0.975508	0.729672	-0.359962	2.33949	1.3175	0.700258	2.55044	1.00804	-0.759479	3.79854	1.60265	0.188903	1.29563	0.777455	0.691236	1.75667	1.1701	-0.827036	0.222651	0.172757	0.898754		-0.169905	-0.472275	-0.620744	-0.326139	-0.100949	-0.0967725	1.28235	1.46482	1.22046	-0.0668175	0.373466	0.227841	1.09329	0.962966	-0.0857429	0.515531	1.21433	0.0568922
2.31461	1.97345	0.625234	1.32445	2.09737	0.614985	4.24412	3.2101	1.21675	3.53583	4.21512	1.76	1.60162	0.0676251	-0.431764	1.38229	0.629167	-0.12232	1.06009	2.27067	1.36365	2.54704	3.91387	2.16487		1.15804	2.18499	1.40554	1.9236	3.03672	2.18859	2.37006	3.31857	2.34301	3.61503	2.98402	1.62514	3.14506	2.79577	1.37597	1.44403	2.164	1.1672
1.79823	4.66925	-1.50585	-0.934645	1.93096	-0.419389	1.9588	4.17608	-1.87868	0.544879	4.3716	-2.1431	2.19636	0.16016	-0.857464	-1.93562	-0.827499	1.60734	-4.06772	0.393296	-2.54685	-1.26915	1.54847	-1.90942		-1.52189	-0.446894	0.0356124	-0.233118	3.5909	-1.88647	-0.186856	3.98587	-2.32827	2.57496	4.95436	-2.4578	0.936673	5.37355	-2.76266	-1.29059	1.48247	-1.73153
1.10868	-0.128557	1.59147	0.223339	-0.478898	0.932889	1.41491	0.586653	1.80931	1.90602	1.0911	2.48294	-0.0723113	-0.228744	-0.0146136	-0.151964	-0.94138	-0.0109638	0.361658	0.11814	0.792401	-1.45762	-0.261663	-0.719837		0.678247	-0.871393	-0.100888	1.33888	1.12049	0.514238	0.875408	0.0356048	-0.00943965	0.89434	1.76044	0.763813	0.244758	0.924805	1.02627	0.343615	0.248983	0.572219
0.325207	1.23688	1.01986	-1.57751	0.396957	1.64738	-2.6834	-0.257744	0.286911	-4.22122	-0.28302	2.0393	2.11793	1.08549	-1.28504	2.62546	0.725811	-0.853817	-2.57369	-0.335342	1.81366	0.890784	1.28836	0.116293		3.51709	2.12114	0.997299	-1.25289	-0.832881	0.971785	-3.79862	-0.763986	1.08036	-2.89149	-0.31203	1.58288	-5.13108	-0.58936	2.45396	-0.415598	0.101501	0.584346
-1.11422	0.232912	-2.17632	-0.179684	0.26761	-0.919734	-0.477823	-0.498968	-2.7995	-0.935901	-1.67536	-4.07663	0.732651	1.57808	1.79333	0.153411	0.775286	-0.9697	-1.28105	-0.482602	-3.87221	-2.4017	-2.6971	-4.57058		-2.33447	-1.09961	-1.18022	-2.5419	-1.55964	-2.75877	-2.15521	-1.77678	-3.54164	-1.36967	-0.0578038	-0.991568	-1.38643	0.137906	0.0746725	-1.18459	0.378225	-1.53723
2.72527	0.538635	-0.284421	2.52443	-0.113791	-0.9945	2.83207	-0.197628	-0.540061	3.28395	-0.267303	-0.610243	-0.448153	0.765021	0.527263	-0.541485	0.997462	0.918079	1.08199	0.236	-1.6558	-0.308666	-0.263992	0.0114396		-0.311249	0.433212	0.967428	0.965744	0.189797	-0.554685	0.608346	-1.06171	-1.06612	2.00411	-1.75461	-2.26128	1.77569	-2.52721	-3.27439	0.150984	0.223852	-0.534168
0.53512	4.44401	1.61624	-0.693633	0.910748	1.32222	-0.0661664	2.50099	1.26594	-0.560753	3.12778	1.92794	0.969943	0.661394	-0.221767	0.165851	-1.0159	0.319336	-0.194321	1.82458	0.477574	-1.03405	0.281974	0.639279		0.419496	-1.54569	0.69214	-0.609269	2.16651	2.01438	-2.59224	1.44504	1.03242	-1.41566	2.82838	1.88109	-2.85528	4.08613	1.72163	-2.28054	-0.32658	0.135078
3.18207	-1.31064	1.05354	1.7518	-0.0613012	0.531126	3.627	-0.501403	1.79654	4.30209	-1.48628	2.50165	-0.903933	0.59792	-0.331904	-1.33853	-0.098109	-1.81578	0.144113	0.642841	1.42293	-1.12851	-1.88768	-0.627194		-1.2272	-1.09535	-1.68642	1.4882	-0.36068	1.02407	2.84797	-1.83269	1.52469	2.99335	0.725789	2.45353	4.90075	1.25697	4.26951	2.51637	-1.69813	0.352663
-1.68565	-1.72764	-2.38263	-1.2743	-1.26135	-1.56277	-2.86934	-3.58802	-2.83578	-2.20335	-1.68722	-3.15056	0.662889	-0.0669425	1.02372	0.499546	0.261368	1.06035	-4.16222	-2.93123	-2.79495	-1.96554	-0.555383	0.231038		0.110596	0.12349	0.685706	-0.937532	-0.344477	-1.06569	-2.21149	-0.680677	-1.75801	-2.80751	-0.785822	-1.69114	-3.53697	-1.67056	-3.46722	-1.79477	0.73286	-1.11167
3.95325	1.92508	-0.125613	1.37497	0.342574	-0.233692	3.05162	0.714865	-0.0630172	3.97532	1.80678	-0.0296642	0.596157	0.359764	-0.416088	0.299564	0.764786	0.251905	2.75679	0.480058	0.0136715	-0.117232	-0.545354	-0.18219		1.69559	0.981755	0.270538	1.20512	0.841718	-1.15453	1.04768	-0.192627	-0.602529	2.89511	1.56937	1.04548	4.24096	2.40397	1.22925	1.19479	-0.104407	-0.0426307
-6.19754	-0.5491	-4.31965	-2.36808	-0.548552	-2.24556	-1.16409	0.700843	-0.800134	-3.79784	0.0356409	-2.81394	-1.75942	0.0931488	-1.69239	0.558092	1.28624	0.686434	-2.11945	0.365599	-1.57448	-0.266369	0.841349	-0.388447		0.320652	1.72151	0.691306	-3.28961	1.30608	-1.04719	-4.3309	-0.262045	-3.01362	-5.66244	-1.07719	-3.84334	-4.97814	-0.997993	-3.25503	-2.61633	0.313737	-1.62572
2.46557	6.59883	3.3164	0.26798	-0.338692	-0.338992	0.654306	2.04944	1.28828	1.03583	2.73233	1.4339	0.595424	1.97577	1.82796	-0.346489	-0.309984	0.222148	0.70475	4.88903	2.02844	0.742655	1.57027	0.263779		-0.0650787	-0.674738	-1.06487	1.46069	4.10636	2.57278	0.948593	3.22558	1.2889	1.77004	5.71484	3.14287	0.173286	2.51104	1.17143	0.781599	4.27616	1.88464
-0.103905	1.57979	1.62539	1.2812	0.563086	0.313817	-0.41836	0.833643	1.20523	-0.194757	2.12047	0.97489	0.052567	1.48349	0.995367	-0.330173	-0.501874	1.2119	-0.547795	0.944021	0.211635	0.251466	0.919267	0.316519		-0.734327	-0.253949	0.165247	-1.39591	1.89538	0.317887	-0.448337	2.1774	0.680296	-0.528877	3.34818	1.33291	-1.16883	2.06686	0.45236	-0.459231	2.06215	0.747673
2.22904	3.56083	3.62519	2.76198	5.41318	4.83281	2.04416	3.25332	2.91789	3.05936	5.61089	5.49881	1.66792	1.34428	1.61378	-0.225506	-0.58583	-0.226993	2.49253	3.25631	4.26045	1.39346	0.82787	-0.960519		-0.173933	-0.969186	-1.44459	0.668077	1.29085	1.04991	2.54805	6.50037	6.15692	2.1282	4.55853	4.08408	4.08794	9.68824	10.2262	1.48165	4.24597	3.56095
-0.598868	-0.850591	-3.58401	-0.325552	-0.397771	-1.40074	-0.761631	-0.985494	-1.63632	-1.10632	-1.04887	-3.42084	-0.561676	0.266119	-0.856131	-0.0563374	-0.455776	-0.077958	-1.07959	-1.17618	-3.44363	-1.95062	-2.39222	-4.39681		-1.20333	-0.357869	-0.679429	-1.6769	-1.38988	-2.81885	-3.12759	-1.87396	-3.72222	-2.23602	-1.27244	-2.88735	0.191009	1.31888	-0.99461	-2.07598	-1.12181	-2.72527
-2.2129	-2.64518	-3.66691	-1.66973	-1.79516	-2.65331	0.523204	-0.889838	-0.847054	-0.817138	-0.753341	-1.95201	-0.818744	-0.129594	-0.176593	1.36741	1.02007	1.75101	-2.13957	-2.43902	-5.09625	-0.310874	0.473092	-0.864886		1.05234	0.00668954	0.0515549	-0.560847	-1.28622	-1.76626	-1.74586	-1.63648	-4.5093	-1.8769	-1.95912	-3.75145	-2.68841	-3.14371	-6.37892	-2.18083	-1.51232	-4.31553
4.57949	5.71957	4.42444	2.98629	3.37326	1.97435	2.26386	2.57484	2.3168	4.50221	5.99377	4.02982	1.02256	1.5426	0.866912	-0.508423	-0.374818	0.0172712	2.82929	3.71511	1.15086	2.14058	4.65141	1.293		-1.05116	1.83822	0.375704	3.6419	5.56161	3.74311	4.93246	6.27394	4.19079	4.42328	5.48593	3.80569	6.93947	7.29516	6.79946	5.41799	6.82513	4.71065
0.276207	-0.0860987	-0.390544	0.842458	0.367876	0.111315	2.23296	0.583525	0.811855	0.387976	0.420875	0.320709	-0.271944	-0.226425	0.127048	0.827272	0.163125	0.151731	-0.652325	1.00018	0.948365	-0.866133	0.512845	0.234959		0.818201	0.294941	0.590318	0.0421054	0.431395	0.315171	-0.274189	0.510242	0.692073	-0.176626	0.409989	-0.23473	-1.01499	-0.310939	-0.636295	-0.564515	0.944369	0.447881
7.32421	6.82535	2.72335	2.47106	1.94801	0.981065	2.10912	2.68525	0.615956	4.01545	5.29806	1.5159	2.27728	2.71194	1.8123	-1.29384	-1.03667	-0.275722	1.4955	5.01602	1.21982	-1.07933	-0.377019	-1.42726		0.732165	0.791871	1.09917	3.04317	2.48665	1.27724	2.07636	3.8708	0.500747	3.36697	4.69721	1.4108	4.14769	6.3781	1.04638	3.35276	3.41456	1.57709
3.7148	0.359627	5.32798	1.11552	2.02977	1.43779	1.30879	1.6346	1.86301	2.33571	1.16662	3.21352	1.32716	0.573498	1.97815	0.969334	0.933517	-0.526199	2.8801	-0.460668	2.80886	0.931422	-0.0950861	0.347623		0.603152	-1.02984	-0.461619	1.67122	0.677182	2.94659	0.710919	0.0769971	2.31143	1.2559	-0.106167	3.72763	1.14967	-0.103444	4.89426	1.61009	0.380866	2.73615
1.10819	1.83626	-0.439447	0.518674	1.31619	-0.464575	1.23269	2.96568	-0.573653	-0.526291	-0.587699	-0.249692	1.3986	0.15402	1.32046	0.502529	0.542646	0.628602	1.74735	3.00961	-0.0570929	0.160177	2.56129	-1.41447		-0.629605	-1.54201	0.06889	1.03688	3.00544	0.958451	0.258933	2.72161	-0.531981	0.987908	2.03459	-0.318641	1.30841	2.92861	0.336845	0.381176	1.55653	0.478889
-0.119966	0.467197	0.975574	0.859574	1.25568	0.863779	0.00522362	0.453889	0.791299	1.84708	0.625475	0.794758	-0.547949	-0.159803	-0.666367	0.441313	0.547885	0.10566	1.95467	2.03249	3.47277	1.78923	1.49175	2.84029		4.02777	0.683704	-0.685535	0.198907	1.04775	0.612822	0.32658	1.35649	2.20995	-0.363261	0.255693	0.690811	-0.670377	0.646487	1.72077	1.72131	0.877942	1.36358
-0.126871	-0.717956	0.0941048	-0.448792	-0.799993	0.114968	-1.55734	-2.26491	-0.678833	0.508876	-0.919316	-0.324533	0.752426	0.270646	1.01023	-0.0737474	-0.29297	0.297332	-1.85636	-2.96612	-2.18883	-0.409833	-1.90876	-0.765294		2.49162	3.53176	1.82797	-1.03647	-1.85319	-0.939609	-1.65839	-1.31986	-0.69735	-0.964945	-1.15195	-0.350782	-1.94706	-1.43756	-0.772243	-0.379644	-0.477865	-0.64743
0.793601	0.465108	0.0888272	1.13049	1.96709	0.145238	-0.0991319	-0.515929	-0.39636	2.15303	-0.0464244	0.0254139	-0.00642619	-0.8708	0.0325736	0.254116	-0.606688	-0.408562	-2.6011	0.495041	-1.73462	0.972492	-1.02404	-1.3699		5.0444	1.8602	1.57104	0.764941	0.910372	0.555817	-0.999112	-0.857038	-1.1964	-1.25559	-2.36156	-1.25102	-1.07147	-1.94522	-1.12563	0.615666	1.60992	1.57458
1.53747	3.34286	1.44141	-1.2186	1.84752	2.16829	1.44901	1.81078	-0.0288455	0.400644	1.18383	0.353213	1.84978	1.69818	0.195223	1.18458	2.10514	-0.0929644	-3.72416	-2.07022	-0.574382	-0.041189	2.66644	2.06349		1.49546	4.70618	4.87175	-0.173954	1.87029	1.31282	-1.57375	0.342657	0.410412	-0.264112	1.46327	-0.461631	0.0597663	2.59938	0.956773	-0.708975	1.53446	2.88802
-2.3727	-0.846188	-0.3447	-0.227328	-0.302765	-0.380967	-1.90076	-0.777524	-0.691602	1.42863	0.926304	0.960832	0.934047	0.612077	1.42867	0.238349	0.318977	0.173272	-8.52846	-5.81078	-6.51204	-2.1382	-1.85282	-4.24323		4.28912	2.67796	1.66377	-1.93171	-0.893261	-0.23761	-2.27994	-1.62643	-3.40379	-1.44849	-1.16664	-1.75251	-2.17358	-2.02412	-2.5506	-1.44162	0.208814	-0.767902
3.43093	3.28762	0.611657	1.50131	1.50023	-0.641288	2.90509	2.49165	-0.392748	1.30645	1.85529	0.0342238	-0.0197941	1.0309	0.146349	-0.0990328	0.0975704	-0.922418	2.832	2.33664	-0.778638	2.19656	2.23786	0.188906		-4.07081	-3.87075	-1.30708	1.66072	2.81319	0.8708	3.312	3.69043	-0.0208747	2.16676	2.19815	-0.182247	1.60663	1.98779	-1.08809	0.248268	1.27269	-0.109388
0.928075	-0.741364	-0.766816	0.577186	0.34444	-0.20696	-0.112041	-0.696339	-0.330718	1.41581	0.736048	0.933502	0.598397	0.0883524	-0.103452	0.825603	0.889456	0.413503	0.771277	-2.67531	-2.99221	1.76819	0.430336	0.138257		-0.0885859	1.23461	0.593591	-0.148819	0.0237935	-0.901877	1.47496	-0.389884	-0.362678	0.315987	-0.88363	-0.462158	0.706496	-0.0833627	-0.364182	0.84282	0.216063	0.689185
0.491143	0.77807	1.56335	-0.622606	-1.07478	-0.575028	1.3093	1.19977	1.43184	0.129527	-0.14493	0.0176276	-0.232866	-0.620086	0.50542	0.727936	0.0415278	-0.305597	-2.35464	1.84151	0.911719	-0.160727	-0.376856	0.986864		0.892116	-0.556346	0.786959	-0.957065	-0.648327	-0.836963	-0.744578	0.47906	0.798207	-1.14455	-0.555809	-0.263191	-1.03658	-0.275587	0.321844	-0.125857	1.17318	0.50817
-2.57966	2.03076	-3.23683	-0.108057	0.401171	-0.89045	-0.573065	1.72317	-1.39296	1.01567	0.153809	0.351306	-0.302438	0.56226	-0.568073	-0.028196	0.801796	-0.701673	-3.86045	0.86516	-3.10183	-0.503059	1.45325	-0.747537		2.07229	-0.0912431	2.09163	-1.76879	0.491921	-1.36409	-2.6031	1.15883	-1.96562	-1.73923	1.17684	-2.30066	-2.75729	0.592039	-2.578	-0.932436	-0.00352484	0.118181
-0.229483	2.32755	3.32179	1.47335	1.48741	2.45184	0.164456	1.07995	2.07157	0.737982	2.96918	3.62196	0.122598	0.896636	0.943726	1.13206	1.52117	0.82817	1.45376	2.3794	3.30743	2.48298	2.552	1.08194		-0.361352	0.968735	1.68495	0.321008	1.00105	2.52876	-0.2213	0.844892	3.35279	0.24994	1.06389	2.26854	0.928629	2.84694	2.33004	1.07187	0.955028	0.99301
9.63534	6.84051	4.59873	3.3848	2.91803	2.05679	6.49005	4.15743	3.5253	10.1688	7.20168	5.72988	4.12922	2.55398	1.56964	1.63053	1.2064	1.56307	5.55581	4.17375	2.9914	-1.47452	-0.478837	0.0835521		3.77846	3.5597	1.85291	7.62357	6.85802	3.644	5.12491	4.32859	3.03447	6.53598	5.25069	3.70026	5.5991	4.23163	3.19153	6.69381	5.16929	2.87527
-2.46993	-3.98078	-0.579511	0.464273	-0.304906	0.815003	-2.12446	-2.79675	0.722794	-3.05759	-3.79325	0.617566	-1.75227	-2.75826	0.0586161	1.05328	0.0690326	1.04997	-3.27113	-2.97508	-0.308775	0.992983	0.81692	0.771187		1.30288	0.104984	0.19284	-3.44642	-3.68403	-0.70993	-3.27932	-2.27555	0.0770419	-3.7037	-4.26776	-0.535913	-3.07245	-1.95012	-0.603385	-0.986584	-0.622414	0.259358
-6.37125	0.141919	0.345197	-1.89986	-0.552777	-1.02545	-3.61039	-0.361019	-1.32968	-5.05025	0.0684734	-0.74569	-2.53831	1.07358	1.76419	0.511141	0.659223	-0.183053	-2.04208	-1.29187	-1.32832	-0.427973	-0.600122	-1.8694		-1.48242	0.481539	-0.691484	-6.17547	-0.747386	0.202469	-5.72318	-0.830123	-0.570222	-5.29944	-0.053105	0.0864624	-3.19114	-0.453061	-1.02182	-3.96095	-0.517723	0.407138
-2.16364	-1.40995	-3.3113	-1.6743	1.3727	-0.40322	-2.53239	-1.74743	-2.6097	-3.57759	0.164236	-1.84864	0.382326	-1.17992	-1.01312	-0.780341	0.720769	0.660709	-3.85495	-1.83781	-2.29365	-1.62301	-0.358476	-1.67633		-0.679874	0.314019	-0.566845	-1.33709	-0.956542	-0.787623	-3.23547	-1.35391	-2.06988	-1.73712	-2.54837	-3.77085	-2.91409	-2.30525	-3.70922	-2.44794	-1.28299	-1.43924
-2.00938	0.797546	0.672194	-0.911516	-0.169318	0.362083	-2.85317	-0.193339	-0.448388	-1.83264	0.656536	0.502149	-1.47962	-1.22367	-0.298121	-1.23104	-0.779316	-0.320617	-1.23347	0.965531	0.209971	1.69453	0.0452392	0.0516769		-0.904217	-0.535104	-0.323539	-2.33756	0.309015	0.579307	-1.13684	-0.211637	0.0304618	-1.71371	0.0902183	-0.78747	-1.46829	-0.174356	-1.03627	-0.306543	0.899805	0.310914
-9.9017	-1.67924	-0.997071	-2.12924	-0.926594	0.208761	-4.44408	0.180143	0.0193556	-7.91005	-1.47616	-0.647194	-2.39143	0.106808	0.516481	-0.255909	0.488299	0.725473	-4.84871	0.305948	-0.935174	2.18111	0.451869	0.227885		-0.579536	0.300011	1.17211	-5.08445	-0.157837	-0.528258	-8.97549	-2.74652	-1.51363	-6.08315	-0.268748	-0.86797	-5.88728	-0.337718	-1.13324	-6.61998	-2.23436	-1.28852
-5.87322	0.9564	-2.30888	1.21143	2.28222	0.936371	0.0826668	2.4159	0.685186	-0.562702	3.3914	-0.186312	-1.63229	0.229286	-1.44426	0.314646	0.72407	0.793968	1.88675	4.29778	0.667055	2.60803	2.66706	1.37727		2.39113	2.9794	1.36626	-1.38849	3.19344	0.646105	-1.54369	3.19869	-1.38825	-2.6244	2.26732	0.0729676	-2.78013	1.59435	-0.939903	-2.66721	3.44957	-1.43989
4.01513	1.88358	1.66626	1.71543	1.15907	0.997809	4.00847	1.61146	2.37902	3.78933	1.80371	1.3974	2.39475	1.94492	0.859548	0.550914	-0.2133	-0.506252	3.37081	-0.343279	0.048091	-1.09824	-2.10409	-1.72499		1.25401	1.24436	1.32595	1.71656	0.902111	0.431588	2.62115	0.856906	0.921652	2.02186	0.842269	1.30566	1.0626	0.872713	0.127583	3.03747	1.92005	1.86947
3.70747	5.63491	3.8624	0.258781	0.253193	0.202515	3.72548	4.3262	1.59183	2.83942	5.49657	3.35483	2.62947	2.84674	1.47676	1.66699	0.9823	0.620995	1.16346	2.63984	2.31286	0.316977	-0.0409096	0.738754		0.157764	0.140781	0.769683	1.27186	3.39067	3.02995	1.28431	2.92281	2.58718	2.31829	4.85565	3.95719	2.42788	5.29002	3.28713	1.03129	3.07857	2.845

## Sheet: figrue S10
S+ STS AC	S+ STS AI		S- STS AC	S- STS AI		S+ LS AC	S+ LS AI		S- LS AC	S- LS AI
-0.138412	-1.52918		1.57644548212396	0.526272751697141		-0.818620875840175	-0.780661364979267		0.540491931299355	0.565707713162533
0.268925	3.23035		0.916818008599504	1.40428029833872		0.926125414345581	1.56979452607080		0.476468760819676	-0.619483165299027
-3.46678	-0.496591		0.663540555485326	1.70419778161598		-2.04280196204501	-0.481245706010622		1.36559252826271	0.793001497946989
0.271671	-2.21129		1.11296884023199	-0.268328067735919		-1.26267686189749	-1.95734725805096		-0.404050014101932	-1.21454743879288
-0.164328	0.03834		2.04337796374782	-0.0765377419534694		-0.410862221690808	-0.336750776087468		-0.466582725489706	-0.356522405458449
-2.42389	-1.63551		1.36032560570748	1.51192057675677		-1.53650376054164	0.530764101088664		0.727306255814963	0.788220778661829
-2.2437	1.06856		0.613521179747437	0.581574936349037		-0.462826127985815	0.414990690611724		1.15184229623243	0.398039745086312
-2.06179	-0.186029		-0.0778817531729512	1.14171277303271		0.197605297472855	0.433569426571879		-0.299266598550956	0.00400012829052621
-0.809232	-2.42521		-0.379451059391908	-2.05247715560327		-0.802346171822258	-1.30491983570409		0.425609140779882	0.811119047760700
-1.33854	2.02291		2.09900672751231	0.883360788821399		-0.912320248936824	0.131642806466612		1.19275892496140	1.15129651432625
0.760778	0.0321109		0.494222370374708	-1.32457257343487		0.924574835466627	0.881957832097609		0.743577417020681	-0.333843503892270
1.61065	0.3358		1.13212622998110	0.889310852898101		1.05046346227409	0.974427328842097		0.913713045492509	0.831886256316498
-0.380307	0.437673		-1.25742205908583	-0.295695209313454		-0.0934234830124900	0.289329042246241		-0.0722039587796193	0.234754354357433
0.663757	-0.647109		1.13384797958134	-0.423793736821212		0.386591184635526	0.593963044217722		0.366855667866526	-0.117386599774338
2.03042	0.50535		1.82981288196711	0.388272626380020		0.740003007576402	0.439065009737499		0.443548159259436	0.133292308918664
-0.167803	-1.66219		-0.167493286145620	0.300461167027237		-0.607270794182423	-0.991979970604755		0.904327286328554	0.118063246914071
-0.352087	0.843534		0.200909377094954	0.948220582542980		0.855532656368061	0.238390297877991		0.933953782396232	0.731993503218591
-0.0535888	1.09369		1.19780459893737	-0.862320027807176		0.299172622592272	0.960937654942280		0.947437901781486	0.437574971044247
0.40821	-2.01567		0.926539373135872	-0.616073946913449		0.324229076568816	0.140279499190754		0.433477628969381	0.237976763528680
1.22762	-1.18608		3.58161241265451	1.43958162862213		0.663962953830060	0.0559410535050144		3.50677483223060	2.00933337525735
2.31499	-0.0424998		5.42405235969665	-2.26939668345574		4.28894364057247	-0.505103644457641		2.36966391137756	0.0931156128452901
0.359036	-0.233065		0.871340449304174	1.66628557028401		0.515260672427603	-0.424858900982093		0.173095214023062	0.784311358149056
-2.64137	-1.13457		-1.17592519507655	1.95410905131858		-1.44228833512807	-0.0610109492925002		-0.104064135312969	1.86545468165981
-0.0809338	-1.47174		-0.854233401775458	-3.63789392514948		0.277855887928373	-1.41701135388016		0.556505007088527	-1.44272028884764
0.761811	-0.218374		-2.47759767423353	-3.10588029312754		-0.882076486118800	-0.998585951918056		-1.74537311212689	-1.95731435668758
-1.83589	-1.19887		3.56816644140417	1.69166632500128		-2.01085589832647	-2.41080251684908		0.901757505877868	0.754566979910123
2.89525	0.624521		-0.824217216188949	1.99052595927389		0.872696201965310	-0.217564323032814		-1.69444855966312	0.637538300944858
-0.669945	-0.768808		-2.60589224421168	-4.65144927459521		-0.748329139880243	-0.837635736691896		-1.67956759288104	-2.02402732220509
1.16252	0.632747		1.03361654873205	-1.09395544438348		2.21679801796351	1.35877011636341		1.09012040426773	-0.253412721039815
2.07957	-1.95108		0.441880636936261	-1.70451746092202		0.479873954430810	-4.03468967776736		0.110561857244367	-2.86089195225275
1.7706	2.75221		2.66393411011739	0.927200367710407		0.796441774937657	3.01544968175260		2.13909385958655	1.06512074044412
0.603217	0.972754		1.45696260889628	2.15720118657548		-5.23509793057028	-2.20083362200415		3.16140724210628	2.02549033077723
-2.97398	-0.456455		4.97695752516598	4.48989398461313		-3.52517371340582	-1.34802581418990		4.58240469903081	3.84439053384490
0.0467501	0.376967		-0.809167248440227	-2.02994893990186		-1.64344950527749	0.608700231785754		-1.50746740666973	-2.28826364647166
-0.494469	-1.70056		-2.72153446302968	-4.40055288876022		-2.21758976683870	-3.76956094839195		-2.40901038763345	-5.24419325721589
-0.0739556	-0.714328		3.97824766835312	2.41274301273056		0.708641705184663	0.516527899062034		2.60682941952315	1.56819058046767
-0.131914	0.692274		0.0711304010199676	-0.121721890624453		-0.0563852050432576	0.832320666009224		1.17426420757027	0.667740444574136
0.887027	-1.7349		3.59902227360362	2.35205190643319		2.01426158751657	-2.23781659262432		4.00291344179459	1.85831496045830
1.55019	1.62403		1.33837370506228	1.97556139119875		3.69003045684488	3.34612544269729		-0.316318277441463	4.09083029578279
1.67418	0.836961		0.442028378925738	0.0847346387666317		4.16900472245557	3.27131480524107		0.0108695105603154	-0.391560378818680
0.0931143	-0.081142		0.245877379429039	0.251043276472171		-3.00370312731664	-2.30686805537383		0.914876116247662	0.483616535134653
1.23442	1.15316		0.528729357800057	0.553251349882380		0.203292383605957	2.95766128123099		0.315159996012184	0.840405264419584
0.467385	0.132414		0.300657787135258	-0.380864962465223		-5.70148841098576	-0.972647745951157		-0.760904490802711	-0.544162411409104
-0.00410467	-1.74562		1.01254104679453	0.306618696010320		-2.94777108395010	-2.53972066222013		-0.527887488087830	-0.0486502989624569
0.658891	0.582148		-0.136229960614116	0.406969111754457		-2.70254659756695	-3.23433754520315		2.07605611391041	2.30665725764662
2.25642	1.09507		0.186391893709077	0.517523086949550		-10.8189311259140	-3.82658158044324		1.58313466484629	-0.390421061450821
-0.232684	-1.23229		-0.764750496545439	-1.29883187423863		1.72134601651931	4.44843473262254		0.855224936404175	1.14162887906261
1.50436	1.3969		-1.00227869876071	-2.90259241402558		-0.112146467381564	2.38285492034692		0.763660865521574	0.943346434206385
0.0365919	-1.27804		0.792174572371232	-0.274449723844612		-1.56111167488677	-2.27837346177386		1.89809572503997	1.12006092112548
0.5072	-1.13647		0.631089827581853	-0.545840055875955		-2.37175217770943	1.79666810095913		0.0643402009281111	-0.0545471048853674
0.457841	0.182197		0.417458540513223	1.29885830861996		-0.0451088344412867	0.272595308171244		2.70849167536616	1.37616434555815
0.667216	1.29327		-2.04317878863665	0.0311533434844904		0.994312136234793	-0.137718300002046		0.0829346516063581	-0.159808017065386
-0.217604	-0.329733		0.852251512325330	0.155641227770371		0.228275315134578	0.249550692363552		0.0571691676769426	-0.484323531848171
0.300065	0.0572581		0.315783811978347	0.351482949179276		-1.02682895909556	0.0444023707681431		-0.671084796803493	-0.247832533174488
2.34712	0.977688		-0.0248888940182468	0.868286853998532		-0.792728426605789	-0.632049098308659		2.98313060405386	0.793500852702088
-1.19437	-2.28328		-0.359757733441683	0.931638273795455		-0.319779275851158	-0.160060024653010		1.33845323703061	1.38992267619176
0.436316	0.73701		0.807705016596600	-0.962423861411832		2.03139394078221	0.285983967793808		0.961198539195921	1.74891228171716
-0.338811	0.408381		0.885497819824638	0.294012474387312		0.783455256749079	1.49640447485287		1.73892182900943	1.67312758244211
0.355878	-0.678442		1.37431733871836	1.41860739257778		-0.0129895536711739	0.868175351282220		4.11748473460056	2.57328218299504
0.653239	-0.813794		0.921870824847481	-0.486696805158934		0.795465186980790	-0.287821419269896		-0.799707418315238	0.0126496363814947
2.94419	-0.454523		-0.301805728319904	0.786444041888899		5.77347260576591	0.611142468865541		0.486124847537210	1.11241405676138
-1.03977	-0.794099		0.374066975491802	0.825948611318477		0.716999750536555	-1.37604766833907		-0.574599246425970	1.17234701712046
-1.60145	0.209836		-0.767061956583000	-1.55031874909141		-2.62576974218939	-1.61636084831051		-0.505574945681525	-1.57061118026818
0.470949	-0.85253		0.831917540268400	-0.581834792493686		-0.444534377750088	-2.66028386367510		-1.30204579178743	-1.50227016312878
1.33045	0.263032		0.868379468793137	0.214146411028196		-3.17621944722315	-2.19833090458939		0.556738110053857	0.482129098707219
-1.03502	-0.321702		-0.0531295927286042	0.598158199462654		-3.56101843490596	-3.18472148550426		-0.639782462400019	0.783392075883276
3.23192	-0.747423		-1.83724094092450	-1.56989553220419		2.57483736342026	1.12721471965432		-0.883096605971559	-1.79483505344158
-0.498996	-1.25746		-0.117826131721250	-0.226971245973409		-1.71128706025287	-1.92340857965818		1.10253868414210	-0.625357434966031
0.565327	0.439272		0.471493776101086	-0.378884746566468		2.18223712307777	1.44932638178695		0.544231934661884	-1.67049008360527
0.476807	-0.914083		-0.227966186136706	-0.194012653003986		1.22761071977195	-5.46481965036532		0.232099292714777	-0.601653632015104
1.82509	2.90735		2.34696076805910	2.52273142963442		1.96607141271749	1.73966973979481		2.35797541060411	1.22126762952622
0.165635	0.294836		2.61470612512594	2.68930937742323		-9.16644311417337	-4.24907886018622		6.79293337146600	7.78629521349780
-2.38013	-0.105392		0.316795193371918	-0.00962648615003836		-2.00017858781575	0.0948206276225392		-0.807868379034703	-2.74676826833706
-0.683231	-1.10701		-0.234907254576617	-0.429796657100694		-0.135499198799112	-0.101320412212740		-2.85293773286372	-4.90806368623580
-0.448788	-0.754545		3.62579289938243	2.20108345140101		-0.521973407171293	-0.367294675519586		3.19866521943575	2.61358814820237
0.327823	0.364962		0.338402512196227	0.0835467250421118		0.423584690347248	0.0763432699306215		2.27856797058615	0.893495984028760
-0.985016	-0.298338		1.97217068232749	0.837184706741027		-0.797843487233999	-0.180065895509797		6.66648596537743	1.84516166218964
0.742313	-0.355672		1.84717933592704	1.81354688129990		1.65637075630790	-0.986199855941987		0.110552037883808	4.17068506898855
1.5645	1.62811		0.607927571003163	-0.696802085582398		3.47779298345194	2.55453421858194		0.174655453680380	0.243248907574223
0.777932	0.853289		0.763774098819591	0.0600430660990199		3.22552420730729	1.73555136629025		1.03286405728795	0.0494419602705882
-1.1169	-1.07576		0.353292034363408	0.759448623448595		-3.58764773583513	-2.67409843510158		0.389883799271425	0.641481961141613
-0.18459	2.95765		0.308362824659016	0.0927579151393605		-1.16703585873888	4.76438155379741		-0.0460216867116614	0.267192229473681
-3.24927	-0.525759		0.599738963599078	0.0197259824905860		-7.30284475585476	-2.02129812911873		0.714927060067764	0.416558651493940
-1.83906	-2.01476		0.283642135604740	1.00861197633359		-3.91109337221315	-4.05475769975783		0.363722189635144	-0.240571966312739
-1.08365	-0.295759		0.0146289221650466	0.161735704119995		-3.28102931865897	-2.76580623261814		0.253853754130912	-0.211113469758258
-5.04911	-2.10319		0.0124923241843788	-1.13044750204607		-10.7412820932009	-4.08042248442936		0.326572167042318	-0.110968703188783
-1.29416	1.75736		-0.733830577118154	-1.13606850557308		-2.09170671452246	4.41046967727225		-0.0501540282998025	0.721708337600006
-1.53771	0.482551		1.44234984932174	0.731201337977240		-3.61228668884939	0.753027916543260		0.402741267824620	0.643933080769886
-0.93991	-1.99887		0.256364879557117	-0.396766354756648		-2.30839872947768	-3.00450767255346		-0.0435743614908724	0.225358192458526
-1.33502	1.07433		1.04704157816246	2.45519169898999		-3.75132188677623	2.26066823212567		1.00801163080178	-0.365351794893421
0.417208	0.404726		-0.805174471315249	0.0776646146452169		0.579601124464526	-0.0529370399656290		0.0834515281613921	0.0320352362113496
0.937652	0.832893		0.750084500589704	-0.369315367324045		0.378773272694303	-0.0356069160976329		-0.105484323940194	-0.183593098526814
0.196559	0.551142		-0.139787716449973	0.292605916727462		-0.726520281693551	0.0269025935780434		0.0368888808562673	0.449046606742954
-0.0611068	-0.186095		0.0382976927318328	0.637206633625501		-0.507247050906743	-0.209368737455275		0.312048840191714	0.343226692486855
1.1973	0.0946211		0.432167530811903	0.642229967152280		0.0119381075343608	0.0939675421427708		0.411663624469304	0.382645773391122
-0.76293	-1.56234		0.356431328631231	-0.549336210538254		0.531802721130587	-0.584315087479016		-0.0561158353292388	0.234632548620331
0.833774	0.758321		0.247472188417376	-0.607914262315417		0.450566370082182	-0.237555489203901		-0.109390643525101	0.270825816242533
-0.450277	0.27024		1.16211179146070	0.424749041081192		0.101097606310610	1.02883098514756		1.67086848516118	0.796294447282335
-0.113489	-0.784571		2.49942002993324	-0.438657214102378		0.0125689543686587	-0.0363360205027234		0.968319683838265	0.382614773370705
-0.304766	-0.656328		-1.02407140892457	-0.108371254181957		0.779818304416450	-0.208408909603842		-0.276472266297883	1.42376453532518
-0.757303	-0.312433		0.891186514490563	-0.637322207068516		2.17621890460875	-0.00401941762164171		0.708585357521256	0.576684109869909
0.25024	-0.722909		1.75721339297363	0.257297962970302		-0.0895448663651663	-0.156736918780686		0.245499789112301	-0.722449908997584
0.679347	0.942994		0.407817052997249	-0.116368876182982		-1.40217352445410	-1.05912318272566		0.0553337173250768	-0.499602361969355
0.91639	1.50362		-1.38945144287754	-0.938778503108551		0.905001318718094	-0.158263850761658		-1.19755899211395	-0.496431544199368
2.01634	1.69138		-0.658607735225605	-1.20924386259541		1.16324082927732	1.70272141384034		-0.159237070193349	-0.560460896798542
1.82895	1.17184		-0.681351337158175	-0.125741003045984		-0.467289120795769	-1.35482367774978		0.808967906582103	1.42641710417555
1.08663	-0.519393		0.321752443645085	1.36118465231958		0.385850249188223	-0.218394660617289		0.202441736930258	-0.438514459843104
0.265755	0.841963		2.28082701056964	1.40100586057232		0.133568336744784	-0.267010246716797		-0.285270387779727	-2.61840690922523
0.221927	-0.0788656		2.15947725506816	1.11477216568949		-0.870663214610262	0.0294398178463631		1.92144421193396	0.364944589086617
0.656945	-0.235351		-0.222439056064413	0.202788891339569		1.50979400267813	-0.517102442666204		2.14912096527986	1.31689098954364
0.649184	-0.888527		-1.29091526021672	-1.50315076829241		1.36271348761423	2.65803810279873		3.64861759118482	4.37357468313591
4.84795	2.12683		0.359180357504867	-0.124317676644845		5.78942666148022	3.62548587920233		-0.639213537288272	-1.92059623826812
3.2745	0.354079		0.236511303043280	0.272190763715768		-0.891702844417523	0.443629224908364		-2.85118464688141	-3.59718352905636
-0.0375341	-0.981369		0.213566229669393	0.955063734607384		0.668979976572322	0.788381902926613		3.40107536820890	2.40833335587285
-0.419974	-2.10443		0.894031033025717	0.455932652736601		-0.517512421966650	0.0118499662132532		0.350372708178453	-0.175267824193687
1.29316	1.75874		-0.309732592798810	1.03624081907520		-0.400490073784638	0.144803315358848		2.75058271721719	2.10608690980916
3.31362	2.77421		0.111281651103440	0.269155924829004		-1.73545088154723	-1.35908200629587		0.259268076982883	2.18886602649334
0.396521	3.04517		1.13026621517641	0.112615219550191		1.56384276693482	-0.556663818715238		-0.00781138129924130	-0.193856114578276
-1.62839	-1.61676		-0.0562537002981429	1.30038018749427		2.30014428847758	1.50453822679791		1.58911946120743	0.663597610764835
-1.34734	-1.11188		-0.723058751617661	0.120366771504127		2.74274114746603	2.30967644430585		0.500735189876517	0.662091573787031
0.218764	-0.597347		0.757809424471493	0.266499941561152		-0.645859774159893	-0.355035836416016		-0.00126579406198424	0.149745236297026
0.151361	2.91289		2.13992639347956	0.438685670076774		-0.0489883968095928	2.90330367001128		0.418825578813777	0.190787392960374
-2.42917	-1.54339		0.317542408985947	-0.253403978552552		-3.21917064463680	-0.440640053855690		0.694677325750053	1.32779548874123
-0.908991	-1.67904		0.348376449837708	0.276689716303356		-1.41985783811424	-1.05042707373650		0.337890935648620	-0.582482341603495
0.575154	-0.0920374		0.582863420911542	1.20753349666771		-1.03853230634669	-0.959759546557160		0.686317526804135	0.667836547536858
-1.85681	-0.849173		-0.382676852516347	-0.665611397878855		-5.07106139542649	-1.77047684351785		0.425250928521521	1.11015672412812
-1.54262	0.782427		2.70842133688882	-2.47932531549345		0.407101002204712	2.47390258827762		0.780330292161443	0.594241320471198
-0.644978	-0.137875		1.70779929799185	0.247598944192323		0.315454142757197	1.50888839971898		0.223856321005554	-0.0345281914139655
0.395933	-1.22764		1.15947047393688	1.07337562221354		-1.38067830408832	-1.48516611015764		1.81576953967995	1.09418797560910
0.613276	1.72913		-2.04988538433784	-1.06421019287159		-1.85664710797634	0.810131799138981		0.651113006369833	0.837475634211044
0.197276	-0.514965		1.92404421706948	-0.240969079518321		0.00848398581455001	0.253255141962752		-0.380347635641522	-0.566774329262756
-0.205031	-0.249277		1.20845597419447	0.547068671841306		1.01703625592588	-0.275010465568171		0.172202460870681	0.206236381566313
0.37358	1.11808		-0.00837672978745196	0.384612678212315		-0.116381573039060	0.0149468799667609		1.13265774232310	0.622035501500520
0.786795	-0.0086727		-0.150625378432107	0.716413858932951		-0.428518032058051	0.153651652923410		-0.0394319854274183	0.0938345350246976
1.55973	1.04668		1.26161204602796	0.341622557065435		-0.504749353793320	-0.0608275960679858		-0.0133916899859994	0.403872278444416
-0.696546	-1.8683		3.46158044949071	0.546542063086406		0.569960790178175	-0.114461882917039		-0.0299849330487003	-0.503720956035970
0.958056	0.346598		0.255182977220308	-1.13793844930524		1.66143794105236	-0.194103759346858		1.19458728904203	0.136442643248349
-1.09797	-0.163554		0.366647581117380	-1.55057248197670		0.297472220714937	0.700674801668932		1.07609297557880	-0.928354986903551
-0.0413781	-1.76602		-1.15318120143906	-0.370807119540382		-0.750159984774355	-0.308502976883162		-0.0438664101155499	0.352404552251407
4.13652	1.53341		0.934359722525842	0.0139391797579655		0.175231492960766	0.385622508311105		-0.0862516230103498	0.00900451133781033
2.87583	0.516285		0.365599382936637	-0.164683770617019		1.48141916402427	0.968808950199085		-0.121086343435607	-0.645535941290790
0.581027	1.15042		1.25039401707889	0.770227854279353		1.35095952818389	1.07527260791144		0.247950107869483	-0.667734942915610
-1.37911	0.270982		0.474426554347701	-0.580676418488110		0.855487472321649	0.919508195260322		-1.21791448405384	-0.131656074015154
-3.0453	-1.49372		-2.06175414337816	-1.43367178951059		-0.725211190222444	-0.0474500874300006		-0.755779031433127	-0.889323782325644
-2.33781	-1.18621		-0.358228456746318	0.100855986356130		0.892804119377914	1.29952050114710		-0.637102063576895	0.0593594412049523
-1.23038	-0.553566		0.214212651948071	-0.692600858769390		0.564391890716518	-0.405900786410829		0.538677948629783	-0.517471643432565
3.36083	0.806701		-0.733314590571542	-2.83347451886042		0.912451088243675	0.615521048624629		0.380827855892708	-1.14302704704931
-2.28571	-2.41371		3.98384554552534	1.61840295629663		0.746995340167333	0.724776483454106		2.70406105987566	1.34480776122137
1.47656	1.04655		1.53283399776254	1.32659186402096		-1.22617216712259	-0.519811431583769		0.807962139996308	0.512779267956640
0.203017	-1.41813		6.14178752915158	7.26143480195779		-0.356395568001739	0.924234175045662		4.99014462465612	5.80159820498894
1.46408	1.65027		-1.37043149498097	-3.54678830729031		2.52943310277219	2.28358936089747		-3.09734768165849	-3.92500892646801
2.3379	1.81049		0.485284444840859	-1.70632655439192		-1.82748268760659	-1.40986666782555		-1.79879435010276	-2.42154371274791
-2.57689	0.147666		4.88869511894568	3.42721866766281		-0.414021191571010	0.551825391774401		2.12090186158695	1.39139949332168
-0.331438	0.372368		-0.0549739498130695	-1.33945723162442		0.904241277564324	0.333132661811062		1.01195878579062	0.459896933959396
-0.856174	-2.17251		3.28687611039459	1.75827761949040		1.23778550988204	-0.250971553053866		3.08555624040218	0.602405634157549
-1.74412	-1.94479		1.15325639538061	4.25405778055458		-0.956094662234072	0.425095377424741		0.943814396067893	1.85942565504256
-1.82495	-0.858441		0.771797361239406	0.235099810111679		-0.253568045440471	-0.0143944017735613		0.462542335672397	0.623626496661466
0.402185	-0.826925		0.899238717746734	1.45058223500068		1.57424111379944	0.909793817256439		0.856250999256858	-0.507428022487964
2.27671	1.75171		1.68542428972837	2.08939999302160		1.95121725629876	0.612765133127940		0.651790028495665	0.109977387967021
1.97728	1.29007		1.63911489058536	0.693721870966447		0.607235867193451	1.50581397634186		-0.0798062042676051	-0.405778078458186
0.544267	-1.25088		0.802762791169720	0.163895034408215		-1.16510562747421	-1.24282508392792		0.0195785935098360	-0.611982118319718
-0.883522	2.74937		-0.357070531544922	0.137271484022600		1.44770463392509	2.76316005198241		0.647706202508779	-0.335273572040466
-0.567608	-0.645393		0.669150586527737	0.301170426432993		-3.80055883299023	-0.974875660198579		0.382244335844208	1.09189174259085
0.00981748	-0.27462		0.306066763890271	-0.159465184433040		-2.22169788089559	-2.06949109003017		-0.422279028302899	-0.936817160533408
1.00357	0.721269		0.570298324454079	-0.239197509526244		-1.43915699939262	-0.986736667073355		-1.17672905732192	-2.05616905422243
-1.05581	-0.55056		1.72485649623181	0.404008010936805		-5.57577390840314	-2.13383709470723		0.805936938275043	0.656861265880121
-1.73727	1.16048		1.27985729711740	0.262177192859625		-0.365870222285050	1.67278518596598		0.785451734196313	0.0788666840127377
0.0188055	0.073717		0.397803686060881	2.07044241658076		-1.23075864892114	0.0629338564617399		2.32084831060332	1.53974956581416
1.05789	-0.841232		-0.846942874348462	0.623750545815796		-1.11620565258867	-2.05720478665296		-1.61252052879396	-0.678107306857553
0.181294	1.86486		0.832780215549288	-0.855110177295249		-1.49189286226526	0.363618581814892		0.526573838919545	0.463326539386646
-0.0699042	-0.0578124		0.692204084787637	0.576199249229942		-0.0230015476072687	-0.342300758280278		-0.273897108086924	-0.167419213683713
0.736549	0.0639376		-0.513575690142508	-0.366125102872935		1.51242701730690	0.698202530840730		0.925109997555591	0.163693340189905
1.01845	0.529214		0.522570429491966	1.87719179906430		-0.105101176876360	-0.0448062859779679		0.852684739411863	1.04984501522065
0.261738	-1.10915		1.09202880952296	-0.211587193633219		0.257703837634203	0.664536685327203		-0.342199514547508	-0.890451814969817
1.64581	0.223188		1.03716890596999	-0.747084212941958		0.353307305384188	-0.0280456615649811		-0.569528293636822	-0.847275270045893
-0.629517	-1.08642		1.82834880750833	-0.392890319847306		-0.898698790077706	-0.685035959500844		2.17619166024366	1.40798190675469
0.420889	0.442091		-3.54512588335005	0.205666713965629		0.576254774366337	0.753352648661325		-0.449952999621230	0.0333681013212903
-1.44173	-1.44947		-1.13718909964619	-0.415630566458152		-0.0216580954560381	-0.175984653469373		-0.897069936925025	-0.116418748261454
-0.992119	-2.58629		2.96441348523186	-0.164744988317750		0.434129970878422	-0.586035856078848		2.12166841612985	0.998266831320050
-1.36731	-1.91771		0.571842110211692	-0.0176158799151001		-0.471953013471444	-0.621675780281681		-1.09940854399692	-1.17938838703357
-2.443	-1.0151		1.26136675800956	2.20510890186088		-1.55214565892148	0.0527622089223527		0.423574241909636	0.973791748213362
0.682404	1.49151		-0.196345274929627	0.0197372583870674		0.681264155183959	-0.687404284513509		-1.54770904078123	0.689706005799053
1.15914	0.723609		-0.317397206721287	-1.95702101873793		3.53971844879220	1.83203361731020		-1.10029107270004	-1.69101456142209
0.775949	1.16447		1.08386192311554	1.18711858940777		1.86230493259136	1.57302856816675		0.131429324784543	0.686891405199505
1.7905	1.80295		-1.67835251708543	-1.25916091199310		4.71247949476866	4.88333867519764		0.978669648554984	0.267469768027132
1.68781	2.00671		1.53490861902380	1.72882882679145		2.67791860337053	1.66367110611872		1.72606149184848	0.702135933740248
2.23942	-0.452891		-2.28265509964389	-0.815508995024883		-3.87195652389569	-1.30734145564933		-0.674403312553002	-1.06183415809842
0.919773	0.253089		0.0153280249531402	0.451162858974779		1.23376944835102	0.591720800675416		-0.249195002178306	0.163420307512558
0.0894477	0.515176		0.357095096625221	0.238755114260512		-0.554045620066239	0.787355872808535		-0.968737988623865	-1.44340884377414
-0.368958	0.0668887		0.503405476168805	-0.452555728837773		-0.0897467911997634	2.09684599396902		-0.357641219566169	-0.673764920625890
2.1306	0.912265		0.249929503742615	-0.213188197598820		0.973151975938952	1.68345502310974		0.0124223612111063	0.0532682204739974
1.77971	0.0195742		5.43281863129193	3.68086040346018		3.56116138066322	1.85687105945141		1.83730282091536	0.376013639384345
0.666503	0.521033		0.865746283272733	0.940821272410348		0.103231937600867	0.190359282320060		0.287138028542044	0.581371389382239
0.691007	-2.30689		0.282497714601959	1.40594806371428		0.481672384162776	-0.691356228537906		0.778086854785215	1.08306753078978
2.6251	2.71095		0.199053695218604	-1.01378501350585		0.313927011271955	-0.566827061319481		-1.02962041691739	-0.461157260442414
-0.726491	-1.12924		0.319629280562484	0.0261621819448834		-0.533681768397598	-0.321171465278326		0.126675624641281	0.266479556189335
-1.64435	-1.13288		1.27029664335606	-0.0541476954980258		0.301452194097349	1.17641962607778		1.98144333278582	-0.392147339231585
1.67766	0.0115224		1.11888023500495	1.18175720708327		2.98045351921798	1.36625158774122		0.473510290130346	0.722907017202681
1.33503	0.96652		1.24747655466560	0.862155547321983		1.24591813492338	1.32946751011474		-0.00257861027517237	0.211642409627677
-0.307509	-0.259525		0.602586115645398	0.524842845876730		0.147581922365214	0.775337918910312		-0.142280000443261	-0.730463670478530
-1.96076	-2.52428		-0.513033920310960	-0.0827852469829491		0.272461388289427	0.282618630968020		0.346637162538846	1.18462917143476
-0.0196262	4.23223		-0.242498109191688	-0.259424738015690		2.48142705320401	0.134269834134745		-0.0990210408677115	0.720275060029330
-5.47405	-1.82025		0.113966352581970	-0.719559588693400		0.955415275742539	0.670467532873960		0.564746663318273	0.553885226289932
-3.36052	-2.55489		-0.111000103033696	-0.209889147399547		0.739083536090334	-0.143021773564215		-0.893517409225103	-1.03732025364761
-2.32367	-2.28031		0.851727924542493	0.767552920657629		0.905853791333660	0.866502829809855		0.668365152220568	-0.00517130520822917
-7.48318	-2.91683		0.886209438423839	0.538942543589712		1.11289625012765	1.36040204587428		0.676624413563179	-0.149729186447908
-2.02987	3.43196		0.0118042494419619	0.726789416023406		1.79824106149227	-0.201084437821237		3.83727963877421	1.77207376491383
-3.53682	0.623754		0.599124785938228	0.629124924495077		2.82616735975300	1.74649392932754		0.0540217160940379	0.657695688503123
-0.54141	-1.3635		0.105570017034569	-0.802570824819354		-0.218514000343367	-1.11247251720517		-0.214698830394964	-0.0256001429465709
-1.69867	2.89323		0.381205547478352	0.691379224302144		-0.829895060998998	-0.727500996349239		0.562529684734411	0.498821901461124
0.559762	-0.0553767		-0.806168728612215	-0.167714301676090		0.0214197970778809	0.579133202121414		0.590633531703167	-0.653820433678147
0.319972	0.212815		0.0912316693046371	1.01972195635319		1.63181972784665	0.677791311844294		1.00505207111731	0.559330503160364
0.212619	0.0946935		0.903430769193262	0.415119104361310		0.684421647382395	-0.301443280667183		-0.0651412630754180	-0.0314520694479405
-0.0208485	-0.882825		-1.09599071686189	-1.83045250311196		-0.504172516488824	0.800237449583547		0.0451218835782523	0.117576000952493
0.888343	0.557131		1.46387586180181	0.471856132341649		-0.0615792755879561	0.425437232074291		3.03806755118837	2.18498223753646
-0.164617	-0.905942		0.237481767448928	-0.386947842448270		-0.567395492865785	-1.19683306215667		3.59010415187552	-1.88764457839971
0.380886	0.151813		-1.40982867896515	-0.813813648916266		1.76092538569463	0.912737718991414		1.12150487992193	0.513788418219072
-0.907481	-0.392462		1.66433080140762	-0.793093800687826		0.381843282548720	0.252035599008122		-0.832437196452627	0.971764101160295
-0.151108	-1.39366		0.518748401490168	0.0200037949271490		-0.0192505097119255	0.0431264061076977		-1.55922808498060	-2.75809672526405
-1.00873	-1.70976		1.91275087419815	2.09319301030854		-0.100927685059613	-0.0967994489738331		0.189182324896485	-0.554602950300504
-2.63013	0.444929		-2.61169880769012	-1.71020556008443		3.00550543219649	0.957731134477605		2.16543609372275	2.01394338067985
0.585132	2.23672		0.365405119511227	-2.53919784918455		1.04727248021945	0.612679592361999		-0.360868763824289	1.02385168967554
3.13906	1.68449		2.35523672741773	3.90614745214756		-1.85332754491541	-0.939635233928028		-0.344453025647718	-1.06564889862125
0.926656	2.65184		-1.27471762258016	-0.605788314253774		0.910343625839946	0.555918639901163		0.841681759085477	-1.15454285906014
1.55753	1.67132		2.96587340288970	4.49659188169587		1.87163209575891	1.31492988147001		1.30588072944964	-1.04715693181264
1.54722	1.21163		0.592439116644975	0.765276905910739		-0.893507963012366	-0.237911379409846		4.10679099636789	2.57333472887489
-1.99452	0.272711		-2.39454114747367	-0.397123444111360		2.81398677397107	0.871908827671454		1.89520327539034	0.317768727781035
3.42208	1.93316		-4.87364329509496	-6.46811182261366		0.0239408064112236	-0.901842003121402		1.29118656770776	1.04997536458504
-1.49074	-0.599755		1.12770371277778	0.801148976133167		-0.645583150796975	-0.834926598080299		-1.38885182452775	-2.81889083141107
0.134577	0.957065		2.52556779851986	3.84296359086206		0.491876975639462	-1.36449524182270		-1.28601133864838	-1.76615561144985
1.27644	-0.421871		1.11458981323318	-0.0341812259552263		1.00158934241048	2.52950712978705		5.56096866812941	3.74338272393277
7.40871	3.60225		0.928664007329900	0.158520695929157		6.85811206262879	3.64425383606912		0.432422112832894	0.313308907624684
4.71464	1.01981		-2.56023957163961	1.27286724664009		-3.68576518735063	-0.709706056295545		2.48640320137383	1.27677254956870
0.562386	-1.26464		-0.509874448723195	-1.77557115818545		-0.747145290832357	0.203526791128034		0.677122481522861	2.94657039581947
1.5482	2.45597		1.24017018054397	0.229491024352146		-0.956518051871170	-0.787701091741210		0.126675624641281	0.266479556189335
-0.845529	-0.364708		0.201269423838149	0.329075334210744		0.308299641403618	0.578203994156011		1.98144333278582	-0.392147339231585
0.254151	0.507125		-0.641589481138045	0.867802280994555		-0.159751993142880	-0.527746685496089		0.473510290130346	0.722907017202681
-0.121116	0.561561		2.73230812462680	0.687947354156147		3.19681386274952	0.650326540399218		-0.00257861027517237	0.211642409627677
-1.01663	-0.980267		1.83255734945140	-0.311934554246720		0.901503985019678	0.431786299540995		-0.142280000443261	-0.730463670478530
-1.81018	-1.57023		1.66644085719947	0.909520940497631		3.39084350369965	3.03022451954307		0.346637162538846	1.18462917143476
1.05927	-0.174477		-0.00630700431237052	0.409222064618586		0.272461388289427	0.282618630968020		-0.0990210408677115	0.720275060029330
1.32285	3.38376		0.355854118563903	1.15445004844233		2.48142705320401	0.134269834134745		0.564746663318273	0.553885226289932
-2.7593	-0.889743		0.364156416252866	-1.55807159024970		0.955415275742539	0.670467532873960		-0.893517409225103	-1.03732025364761
1.27167	-0.265445		2.67673854225492	0.755973900248607		0.739083536090334	-0.143021773564215		0.668365152220568	-0.00517130520822917
1.39452	0.153365		1.37649875054876	0.272881471750283		0.905853791333660	0.866502829809855		0.676624413563179	-0.149729186447908
-0.605774	-1.48799		1.27354960751238	1.91521455208665		1.11289625012765	1.36040204587428		3.83727963877421	1.77207376491383
-0.048755	0.653069		-2.07894147676157	-0.671075603263819		1.79824106149227	-0.201084437821237		0.0540217160940379	0.657695688503123
0.0502662	-0.240992		2.76262009955993	0.742337817407529		2.82616735975300	1.74649392932754		-0.214698830394964	-0.0256001429465709
0.197364	-1.38078		1.26444839797161	-0.278843150099451		-0.218514000343367	-1.11247251720517		0.562529684734411	0.498821901461124
-0.352509	0.20948		0.705762008543140	0.601331972347621		-0.829895060998998	-0.727500996349239		0.590633531703167	-0.653820433678147
0.941221	0.338787		-0.610585463453461	0.337567059867206		0.0214197970778809	0.579133202121414		1.00505207111731	0.559330503160364
1.89105	0.393421		2.93563417363087	-0.0331804581878448		1.63181972784665	0.677791311844294		-0.0651412630754180	-0.0314520694479405
0.652468	1.01045		1.46847100691489	-0.241226861357758		0.684421647382395	-0.301443280667183		0.0451218835782523	0.117576000952493
1.40066	-1.10186		1.97070566653788	0.630969912316674		-0.504172516488824	0.800237449583547		3.03806755118837	2.18498223753646
2.29847	0.345096		4.67108530089066	-1.50281848168279		-0.0615792755879561	0.425437232074291		3.59010415187552	-1.88764457839971
-0.194201	-2.14424		-0.128017087444446	1.59058714856527		-0.567395492865785	-1.19683306215667		1.12150487992193	0.513788418219072
0.68134	1.32882		1.23733329047212	1.02013853051039		1.76092538569463	0.912737718991414		-0.832437196452627	0.971764101160295
-1.08157	0.837122		0.233175099338457	-2.17596876347133		0.381843282548720	0.252035599008122		-1.55922808498060	-2.75809672526405
1.40253	-1.24719		0.542010445270480	-0.285960084389515		-0.0192505097119255	0.0431264061076977		0.189182324896485	-0.554602950300504
2.18052	0.607922		4.44769703378552	1.62035357646164		-0.100927685059613	-0.0967994489738331		2.16543609372275	2.01394338067985
1.81106	-0.467769		-1.31440222697720	1.04683121754992		3.00550543219649	0.957731134477605		-0.360868763824289	1.02385168967554
0.466349	0.974066		-1.71344657281196	-2.36202425474049		1.04727248021945	0.612679592361999		-0.344453025647718	-1.06564889862125
-0.717658	0.0936536		1.92834745982776	-0.123503824140991		-1.85332754491541	-0.939635233928028		0.841681759085477	-1.15454285906014
0.464875	0.0883322		-0.549764652512332	-4.31918819674577		0.910343625839946	0.555918639901163		1.30588072944964	-1.04715693181264
3.34366	1.44282		6.59876764524543	3.31584024125043		1.87163209575891	1.31492988147001		4.10679099636789	2.57333472887489
-0.846716	-0.346452		1.57991385688237	1.62538324533589		-0.893507963012366	-0.237911379409846		1.89520327539034	0.317768727781035
3.28791	0.611871		3.56360503318179	3.62569008346051		2.81398677397107	0.871908827671454		1.29118656770776	1.04997536458504
-0.742129	-0.767066		-0.855051353743896	-3.58411921214822		0.0239408064112236	-0.901842003121402		-1.38885182452775	-2.81889083141107
0.77691	1.56369		-2.64461812977259	-3.66621143510910		-0.645583150796975	-0.834926598080299		-1.28601133864838	-1.76615561144985
2.03073	-3.22605		5.71939567108524	4.42432328544208		0.491876975639462	-1.36449524182270		5.56096866812941	3.74338272393277
2.32765	3.32163		-0.0860974295615087	-0.390351653299961		1.00158934241048	2.52950712978705		0.432422112832894	0.313308907624684
6.84223	4.59766		6.82534414754991	2.72286088833789		6.85811206262879	3.64425383606912		2.48640320137383	1.27677254956870
-3.98083	-0.579499		0.355801920173830	5.32546034872654		-3.68576518735063	-0.709706056295545		0.677122481522861	2.94657039581947
0.139283	0.337644		1.60939936798972	0.969572529415336		-0.747145290832357	0.203526791128034		-0.0621728035019640	-0.0920750110290705
-1.41037	-3.31151		-0.167988558273670	-0.728792750837739		-0.956518051871170	-0.787701091741210		1.33308274601765	-0.335482975876968
0.797604	0.67225		1.24187243799684	1.91793472810087		0.308299641403618	0.578203994156011		1.29765372794415	0.986039182150295
-1.68131	-0.995793		0.423277857389000	-0.438954132762660		-0.159751993142880	-0.527746685496089		-0.383544394030862	-0.340239190302334
0.957189	-2.30804		2.55059951533922	1.08838046311601		3.19681386274952	0.650326540399218		0.135292825806973	0.565016051455761
1.88422	1.66529		-0.495072593460268	-0.293132715300480		0.901503985019678	0.431786299540995		0.692469820683495	0.944844488593320
5.57861	3.76626		-0.950181154622735	0.00726060162636522		3.39084350369965	3.03022451954307		0.173686531241023	-0.445786108084466
0.289554	-0.149343		-0.831068699947874	-0.971702533457499		-0.492255616970555	-0.563415065792873		0.586687649387448	-0.0404142669005783
1.12605	1.26096		-0.688308799407555	-2.63479514307992		0.820361546905499	1.86647871191756		0.229405705386533	0.552976326020302
-2.0429	-0.116971		1.30371452740708	-0.108989872290557		-1.48852556696815	-0.630195553871392		1.07777595666482	0.278913983386918
-0.117187	-1.12167		0.518920498745416	-0.409292496619671		-0.507801706360169	-0.796237107798788		-0.154355632531763	-0.0125574742293910
0.402461	1.20883		1.52216655957655	4.16782323256875		-1.12296844481119	-1.06376351919399		2.77486901325684	0.296560354808920
-1.74418	-1.09351		-2.09376285063987	-0.446334469966251		-3.97418218594899	-1.71147653400520		-0.101081858347065	0.500170311744855
-0.133975	1.69453		2.05291119497100	0.312298041092291		0.444408556833945	1.05157910909560		-0.101349520277640	-0.627401464765963
0.141661	-0.706881		-0.0103673740977168	-0.325470363833277		-0.0985035623044901	1.17017826517729		0.150469267664825	0.559076764288893
-0.239268	-1.29533		0.317131828750739	-0.00868446597006489		-0.851236157029151	-1.43844459771113		0.967354386141537	0.558514770162899
-0.300656	-0.206342		0.684974442121199	0.793754055498740		-1.16984922360490	0.443780670971897		0.765584717464801	0.628084899429068
0.665562	0.348632		0.692304719479543	-0.779981532413451		-0.00277394995870850	-0.125740262952036		-1.23095432517100	-0.389504950461598
0.725306	0.550083		0.0683781093446125	-0.220219167369081		0.210666202880455	-0.749863936439763		1.17047208437820	1.11928777211205
-0.325222	-0.840816		2.08765979117549	0.630602045117835		0.0646109935091292	0.758082724249459		3.31505644877091	2.34666686916184
0.426889	-0.232584		1.91136741013259	-0.449019927825594		-0.631462548040080	0.315917173072680		3.98557190833976	-2.32874010922328
1.64768	0.415085		-0.450698023090490	0.901551710119556		-0.203372913181326	-0.353973003923947		0.0347182862695004	-0.00848673935839273
0.192808	-1.40009		0.412381047494064	1.65401086047976		-0.305233103814686	-0.973566123703776		-0.760845755669775	1.08144454630643
0.0642279	0.202849		0.266992160912649	-0.931071199032070		0.880197301193757	0.208628511529289		-1.78309063054413	-3.55073137498513
-0.0969558	0.414518		-0.0719251733896762	-0.995591453159797		0.402200848397204	0.594007471982305		-1.06045532830143	-1.06614057442368
-0.0302557	-1.7389		0.921605118547632	1.33076060431449		-0.292238667655392	0.572235995574596		1.45311838206180	1.03989908919903
0.733584	-0.355312		-0.0893332334789161	0.495845653381222		1.46544300005121	1.22030408755332		-1.82938568893239	1.52871268652677
1.30079	-0.495904		-1.26036804530362	-1.56111954815507		2.72181109331646	-0.532662334450871		-0.677032395999913	-1.74196632718397
1.24741	0.85671		0.338084532504121	-0.238090841843263		1.35694539650058	2.20877088573369		-0.192525192316282	-0.602459226417787
-0.799447	0.11622		-0.568454580712094	-2.23784972200369		-1.31990787546444	-0.697221132421433		-0.268725259473133	-3.00308694265312
1.96863	0.147709		-0.343148157237781	-0.346497514375374		-0.852997950131616	-1.19327422990171		3.22622499730507	1.28718926276113
1.84709	2.16094		0.560818485088667	0.314843647562691		0.333031609105069	0.398341196157594		2.17277695005365	0.681116479376351
-0.297938	-0.371681		5.41891739755471	4.83913782117869		-1.62414316393782	-3.39806169276229		6.50986922758998	6.16075989313416
1.50633	-0.638719		-0.406692579617816	-1.39947602779052		3.68922759984241	-0.0231653285111140		-1.89329278525610	-3.71311118320953
0.346602	-0.207797		-1.79759937673844	-2.65466539648217		-0.392117618991666	-0.363676157240539		-1.63374072977168	-4.50665075703070
-1.09291	-0.595175		3.38075580271868	1.97471887379257		0.477231181790076	0.796592047295903		6.27198212344544	4.18993777778153
0.389241	-0.856245		0.366692160678019	0.101608247668914		1.16037112540120	-1.97424076785767		0.505663542750027	0.666814525753127
1.4868	2.44774		1.96588615750625	0.958683892105910		0.844968402423653	3.35307416518215		3.87404758704724	0.493817049045902
2.91918	2.04992		2.01926365848591	1.44977879901059		4.32729547578064	3.03438519770253		0.0763722755869019	2.31114717453486
-0.30541	0.811095		0.305172822256877	-0.164849456593544		-2.26850583551459	0.0746267686390638		0.214501421168078	0.691092059198571
-0.57446	-1.00247		0.202308070576214	-0.490724414800459		-0.829711506300557	-0.570374015480534		1.63161800742884	0.0109878533071974
1.36837	-0.402533		-0.436893043883138	-0.163709643741688		-1.35276874947475	-2.06980799093222		0.936445051411111	0.984110646465869
-0.16493	0.363277		1.09272398835957	0.0326126331670569		-0.210785302395289	0.0319963294148362		-0.429622483181140	-0.117550821924963
-0.923513	0.209398		1.57517680063354	0.511146396085575		-2.72895574568446	-1.52564903077281		0.365067718822591	0.0227132863225421
2.2818	0.935932		0.466889636552940	0.201933197117972		3.17988313007712	-1.41765223584599		0.208374556388351	0.218003851500388
1.173	1.00333		0.423697025753546	0.497783690416620		0.849120656551202	0.935529281115811		0.257692296015254	0.382298585096978
0.249489	0.196696		0.373544855612590	0.191522420103246		2.92268737250301	2.58696311822203		0.371744098830780	0.476504836530763
-1.36523	-1.34685		1.11247987540133	0.394502599862783		-4.49267525243477	-3.30736439186436		-0.399089259118107	0.470933793197450
0.160881	3.4954		1.00171348887086	0.152801910543545		-0.198585822918407	4.45008960330465		0.458975956894552	-0.307719267445462
-4.3708	-1.58824		0.153692644243398	-0.511538963266972		-9.03304807086764	-2.22644212856240		-0.0692765368492552	-0.307151592691346
-1.44195	-2.66402		0.699855535398530	0.243696852280566		-5.01130187977469	-5.34300327220262		2.76183044893063	0.755931565772077
-0.891158	-0.969295		-0.530749762837141	-0.392653958886724		-3.48264270283432	-3.07541032399580		-0.285162763007547	0.408109388782881
-5.82438	-2.69103		0.548401718820928	-0.328403438321626		-13.6233606467118	-5.43460227539059		0.239749984444060	-0.0250834879152198
-1.39998	2.51157		1.37003948766112	0.499452625209077		-1.23410489256306	4.56836425303042		0.491694023448458	0.342197082956677
-2.50074	0.269465		-0.0154719803619798	-0.350698759796712		-3.93621764032378	1.14661096670977		1.14708182912095	1.09401895426209
-0.838892	-1.63023		0.296685074789011	1.21697903014437		-2.13598088245098	-2.90460536116704		-0.0312058115329883	0.143809879752027
-1.12615	1.87302		0.218893576490894	-0.581540041295950		-4.73018082720205	2.87800151862321		-0.749863448896690	-0.177942511068986
0.996089	0.642173		0.999110737634290	-0.250352549119093		-0.194240457962756	0.0977565236511087		0.581546586784670	0.461094485693913
1.19699	0.208644		3.19948895793164	1.23694522411847		1.66939320190897	-0.139950214311094		2.97487261225440	1.64672222802482
-0.17435	0.616998		4.18053690620530	-1.86623371729192		1.15216420447190	0.738364104027152		4.95376397546062	-2.45861026025373
-0.0556924	-0.799306		0.586405217597607	1.80934915364321		-1.67476862602468	-0.584220614160472		1.75383101413638	0.768170942795582
1.73553	0.898401		-0.259706043321259	0.285891563980430		-0.104057705336849	0.000700293057589008		-0.298103699598773	1.58918046142179
-0.0305842	-0.964831		-0.474376657351034	-2.76900248599166		-0.415268214362301	-0.989979004840045		-0.0713425307518527	-1.01871680249499
0.27304	0.405684		-0.180008212024612	-0.540099772354617		1.56311190597099	-0.0558219877585504		-1.74892499791723	-2.26089208199601
-0.0639817	0.443538		2.49269828257093	1.25935199425840		0.802695436490939	0.383688200705558		2.83370312061379	1.88585818701540
-0.190992	-1.31519		-0.535871999654681	1.75862748280108		-0.608165615608282	-0.115684210196333		0.713874201859690	2.43751324647724
1.31906	0.700952		-3.58796810288007	-2.83571147004091		0.377072957843652	0.234334385031243		-0.782779069972952	-1.68467127505392
2.96522	-0.574181		0.715731426245814	-0.0624819790138176		2.03539433116960	-0.317293540106427		1.58154774499974	1.05166828105267
0.454736	0.791319		0.700289437191463	-0.796157469884781		0.255803703195213	0.691241790892230		-1.08708546874711	-3.84206255034017
-2.26881	-0.67435		2.04891981575454	1.28832015925405		-1.14720478146068	-0.349373585600599		5.71429300295808	3.14210371928286
-0.512338	-0.394366		0.831931175030512	1.20451465007488		-2.35841570035485	-1.24748148657868		3.34094244164640	1.33123281746895
1.81116	-0.0356439		3.25249017047168	2.91612547073404		1.46928600229290	-0.445360233848319		4.55799261282290	4.07049405383950
-0.776204	-0.689226		-1.05594139297872	-1.60489326585930		-1.16567298446484	-1.74974764463923		-1.28654882831050	-2.88994850130803
2.49288	-0.393946		-0.874245028114139	-0.831574965501471		2.19657829291163	-0.185508188779565		-1.96223409475114	-3.75419902810238
-0.672639	-0.310314		2.58228747633882	2.31927423285797		-0.884408213574561	-0.462006610688299		5.48977737703025	3.80438352723550
1.20274	1.43311		0.619124070970850	0.804836815318042		-0.563185165795568	-0.268025044192045		0.406724677701739	-0.257891841100802
1.72332	-1.39348		2.68858333506705	0.615513039834696		1.17519886467792	-2.29087279106473		4.68230036077512	1.39183068040802
1.07931	2.07491		1.63390694836847	1.86455520606319		1.06343253840270	2.26631758387831		-0.105968721915225	3.72772272090123
4.15762	3.52598		0.431771378299461	-0.172182871336702		5.25068747045578	3.69985735936912		-0.0184330624905140	-0.178756759188191
-2.79659	0.722646		0.802368279137626	0.0199236525430635		-4.27067171031376	-0.535098686814308		0.642115332595072	2.49336287977893
-0.357486	-1.32545		-0.493262241740526	0.421717729379584		-0.0548111629124239	0.0819521480834649		0.201847598289406	1.19289612906298
-1.74789	-2.60986		1.10999122478344	-0.498915579162899		-2.53964826585914	-3.76796395143775		-0.707157387944911	-0.905867504421851
-0.18378	-0.444733		1.76158659827911	0.131475949400761		0.0898123188929283	-0.787816802971801		0.450724035491643	0.517191598682716
0.181098	0.0178075		0.686238629210633	0.373231989340839		-0.271088465340934	-0.866505310888613		1.03007786697366	0.206530070374926
2.40319	0.675304		0.327156828772187	-0.214707367909575		2.26286662276423	0.0631259880712189		-0.700886784444009	-0.242497121204638
1.59688	2.37996		0.245538528356219	0.653792195995356		0.838728306605868	1.31891074577213		-0.790412680581005	-0.383337499813736
4.32882	1.5969		1.23474811529291	0.568029778824826		4.85180346472417	3.95092913104824		-0.0360669694230236	-0.555820854700764
-1.62904	-2.40123		0.880903010865698	-0.0418837477812364		0.0426172142071746	0.440361620948099		0.112267483235016	1.62674828443422
-0.220242	3.59979		1.04940336946911	-0.0625915113752154		1.27802196964335	0.617306460858481		-0.429199230251042	-0.565751397952255
-4.98428	-1.56717		1.25618351489410	-0.0986346646650151		-0.828305100728986	0.115588362229074		1.93024200008295	4.67714994829813
-1.44405	-2.1938		-0.754634857195015	-1.06187052577334		-0.469282446960079	-1.25899385848354		0.00192238226083497	-0.375108738207613
-0.690134	-1.3074		1.19671785014381	-0.400699517156349		-0.837112025505512	-0.174508819800161		-0.462913257368884	-0.255096083887580
-7.1377	-3.64574		1.15494546535714	0.542459402769429		0.187349219107986	0.745493227746431		0.314587972614364	-0.828991911119950
-1.3426	2.29677		0.431481933500789	-0.282631279607305		-0.122209001360881	-0.975839426137506		1.54885063356581	1.26936670097910
-2.42953	-0.213125		0.223481860141222	0.714542985121694		0.107360492972617	0.561222045218322		0.281286172215458	0.0677329062144789
-1.35084	-2.01474		0.219203053200351	-0.904351587980779		-0.436837644160118	-2.08639349788841		-0.754262353877147	-1.51723620638141
-0.0732779	1.79457		-0.135428431322579	-1.54208440067972		-1.01494401049261	-0.0132972079777929		1.95342930282232	1.33101297828023
0.348228	0.137092		4.21440700491371	1.76226671688561		0.141286351289732	0.465708520594411		1.40517491162072	2.78944702953008
0.681945	-0.134034		4.37261046404923	-2.14060693946322		0.805021895967359	-0.00307236283611800		-2.76119135090567	5.37434041146120
-0.33111	-0.28463		1.08933461467799	2.48431239301969		0.481601006506724	0.556869269458490		1.02533513265769	0.925768769823126
1.05002	0.410333		-0.285873201693621	2.03805852997516		-0.710475999433150	0.166961207603476		2.45751376082623	-0.582116394551358
1.78499	1.51596		-1.67679498466039	-4.07853581359623		-0.494249972962667	0.395911609880276		0.0581991461730382	0.128964429584462
0.620959	-0.549522		-0.262511882595170	-0.611422623898013		0.817178872181255	0.118583362835501		-3.26636179738153	-2.45160577386773
-0.473058	0.134827		3.12932874379840	1.92902167563807		1.04501647839772	-0.0830258560445998		1.71861274660478	4.08271908600727
-0.251467	0.627327		-1.49021854447298	2.49650597628149		0.686101798101902	0.560117997112034		4.26378446135336	1.25235913973605
0.398606	-0.782946		-1.68518681294815	-3.14731813153529		-0.896028750109965	0.0276207385682312		-3.46882544833650	-1.67129638153819
1.0125	-0.756912		1.80688947451572	-0.0296085043249530		0.915081801899831	-0.131734234509661		1.22635050472252	2.39780181619780
-0.589881	-0.250612		0.0356820647118266	-2.81398540435126		2.92333038320609	0.326385202936912		-3.25677456998303	-1.00422630953577
0.629371	0.79647		2.73231999036617	1.43390465786868		0.646029283980102	1.72021039539811		1.17660384287337	2.51025408744418
-0.924446	-0.328029		2.11855146581749	0.973769166911204		-1.44422340105753	-0.773794423634474		0.452805127610645	2.06453362737310
-0.047578	0.0246199		5.61037841670244	5.49891522430934		-1.94710893307673	-1.12732451672060		10.2266016014472	9.69442269240870
1.17836	0.348096		-1.05313397444450	-3.41915680495672		2.58608797547623	0.929289564298754		-1.00085943128668	1.29339054666568
0.923943	0.961841		-0.752881585658491	-1.95180780982899		-2.02703974481617	-2.55583632730064		-6.37849339499102	-3.14329333821855
1.85882	0.0366154		5.99358967572323	4.02981101568690		1.98234014767839	-1.09781517380136		6.79969992951145	7.29578063325238
0.73509	0.934012		0.420686816714751	0.313290752599604		-0.0867266152515374	-0.365933043535465		-0.643141279204569	-0.311094589742886
-0.142568	0.0201826		5.30085602672261	1.51392902103180		-0.274954911084064	0.322423965590820		1.04152417451405	6.38339342632025
0.151363	0.348823		1.16520638733146	3.21276976214745		0.620985956454275	-2.63745106295280		4.89094112295411	-0.110615109645163
2.97035	3.62829		0.903841051764914	-0.138607983223535		2.84634130605985	2.30955186774534		-0.0876834582029566	0.130974385182771
7.20152	5.73006		-0.0478312549716513	0.144851585781142		4.23110864553475	3.19175958666084		0.356884959656746	-0.505521263374067
-3.79725	0.617792		-0.820680541483014	-0.0927517279529759		-1.95555429441811	-0.602695934849180		0.937609063404032	0.560290009250512
0.0686635	-0.744874		1.52426237996272	0.504911057843144		-0.453672751439207	-1.02262678387845		-0.681498321925302	-0.0976952259741708
0.164475	-1.84864		1.85902425036908	0.426321994720235		-2.31796818512769	-3.71446348490297		0.630516226752004	0.167414056919965
0.656474	0.502115		0.544163584544803	0.0925389223987327		-0.174848517197079	-1.03684788990029		-0.0292221697819581	0.0776033233542375
-1.47085	-0.653168		0.185356332892971	0.157615341281227		-0.368501499601978	-1.12214866103000		-0.642328876092851	-0.505708600706715
3.39303	-0.183934		-0.000256715892517079	0.696108012014685		1.58579061755548	-0.980115678209874		-0.158522561953468	-0.484255376699540
1.80234	1.3984		1.24164061407224	-0.173445518640925		0.862726314770482	0.193698501885306		-0.811919079343213	-0.784853094399860
5.50163	3.36339		2.10153853092788	-0.0128979769028703		5.29731851678633	3.30288962792528		0.724543548119312	0.329315834228144
-1.13976	-1.24032		0.914060350119510	0.180862829536935		0.145905420120609	-0.191744592759907		-0.254981184268239	-0.296642862152590
-0.637575	3.82472		1.25805423092966	0.138414344757862		1.26742334721818	2.73080070243169		2.29953834972168	0.532338997792900
-4.19941	-2.13807		-0.811282744114514	-0.588301331749332		-1.46576709022096	-0.697525695934482		-0.128078053190668	-0.377513131436197
-1.48514	-2.20539		0.604044529401833	-0.683329437700451		0.0434458895342686	-0.826614364066131		0.184694713765758	-0.00289345460752344
-0.551919	-0.9422		0.509725528138628	0.126367920560229		-0.589979305668404	-0.281254578956744		0.361327890906152	0.392371913642698
-5.22004	-3.13227		0.0705498274201570	-0.0998452028976686		-1.38499253741662	-0.490956282724147		0.187201147354857	0.676911426402585
-1.54906	1.20248		0.0802570296147227	0.702501322006059		0.215758825894092	0.513804481744369		0.435363751811696	0.409759613262493
-1.28137	0.427038		1.18959054598313	0.000635457746787083		-0.303380353174658	0.537041802075068		-0.294204864471297	-0.248233829080696
-0.155658	-0.843918		1.10392034101590	0.0269644921193066		-0.345780575382758	-0.875745720024952		1.06407962542842	1.40806048926866
0.155086	0.81764		0.0656259313427725	-0.431276937252207		-0.731107943937829	-0.0743411259947617		2.10248816962837	1.16433548564338
-0.0931317	0.236675		0.158369528761172	-0.861094919766851		0.144383402523715	0.160371522377561		1.49570696168882	-1.69888293631632
0.562807	0.196957		-0.231588355269480	-0.0216985720506742		0.494972913153472	-0.0864010805151789		0.250235856906215	0.549293589927098
-0.0502894	0.867245		1.07230028328525	-1.27022209358421		-0.111228712378397	0.889275271959090		0.127520409805854	0.589167646674698
1.04298	0.307874		1.57207181676964	1.78244143704975		0.244171521692929	0.168666248920404		0.369432411188333	-1.55415811204600
1.38431	0.647365		0.757161391245521	0.527022515046076		0.347229386109619	0.280220945841307		0.299350361801380	-0.525648373636773
-0.239327	-1.41447		0.647572373674848	-0.234228717583392		-0.187053165338877	-0.717172355041493		-0.310953711394177	0.146291694418323
0.0311235	0.471244		0.595831795943301	-0.328731604342305		0.174685168159055	0.154001202139959		-1.69746496423591	0.353695225852601
-0.496132	0.434099		-0.0678603432236002	1.04758968865791		-0.422317322116452	0.405529624880243		0.744804490772554	-1.09441058386150
-0.11462	-1.76767		0.341987628093628	-0.422821869130340		-0.508077783002250	-0.726661492204858		-0.0962015342523248	-0.0367824908063366
1.59575	0.181633		0.0968542303946158	-1.70355802072050		1.17249167415752	0.0431567466201610		0.312224506266618	-1.62110031467521
0.154073	1.3204		1.98072386586326	1.83119979203519		1.54698535248280	0.480314368967639		4.27026350212415	1.88471456410023
-0.159674	-0.666182		1.48298674457251	0.994033335233192		0.873494383570925	1.35743487851435		2.06334978558149	0.739572088452373
0.270918	1.01073		1.34043888797370	1.61332306440611		-0.485013394402285	-0.652154190002090		4.26518840021418	3.56741584735468
-0.870759	0.0325714		0.277735287995386	-0.850954416580807		1.61101034374549	1.57540064977671		-1.15018750787815	-2.72183253498546
1.69715	0.195713		-0.130408665271061	-0.177030796218418		1.53119310991197	2.87857697159879		-1.51186968764882	-4.31486561630754
0.609488	1.4217		1.54086291124708	0.861307434134936		0.206188031792319	-0.771090551562521		6.82242285906520	4.70893856803586
1.03064	0.145581		-0.227338194748752	0.127153745402202		1.27239504809683	-0.109268557073005		0.937238858580349	0.399529747414482
0.0894579	-0.101342		2.71262533144181	1.81297701307881		0.216884037642073	0.690551434300728		3.41763202934453	1.56217297038165
-0.620613	0.505015		0.577073864991254	1.97886695781332		1.21209896817599	0.553197332970603		0.390083582094363	2.74233049540980
0.562297	-0.56707		0.0241158682453690	-0.221719014137346		-0.00362622770733800	0.121985591642092
0.892579	0.95357		0.700634753415452	-0.113175515458044		0.954769986073094	0.994290943470571
2.55105	1.55962		-0.281001358546160	-0.286231856146385		5.16906474168870	2.87506316463075
-2.75768	0.0584389		1.16982888280381	0.476805675938030		-0.630124470813826	0.259373245776715
1.07694	1.7534		1.38921419222870	0.175427243994031		-0.516341076673564	0.410834906791131
-1.17997	-1.01309		0.372038659616518	0.588168423697866		-1.29666306832858	-1.44846093695245
-1.22627	-0.298838		-0.209165659629768	0.298742501115813		0.897354880000137	0.312350912928569
0.103158	0.518221		0.101164755044316	-0.696906683403466		-2.21557308165247	-1.28882557144821
0.277792	-1.39578		0.238926670675570	-0.747075398204164		3.38191844510825	-1.52613262995330
1.94835	0.860289		1.05532264366778	0.272234403775245		1.91720144844206	1.88294392207453
2.84682	1.47724		0.929199538439276	-0.0674179750351112		3.05898596980098	2.81025458113936
-0.174044	-0.568059		0.990285807531238	1.16738889449611
0.338483	2.12361		-0.515673342833836	0.0155825910492595
-1.81138	-0.858613		0.0398232645382670	-0.710304741163723
-0.195638	-0.957556		0.249858294023474	0.420285487911706
-0.164665	-0.337756		-0.0196693431407713	0.110996787749368
-1.65414	-0.885013		0.0202657125541847	0.478094290202325
-0.651075	1.2132		0.967743118884178	-0.242227834495575
-0.531481	0.0589187		0.331901045220871	-0.720819011045823
-0.19073	-0.00507896		0.629083122050174	-0.121114156139132
0.506408	1.08337		-0.830298149148272	1.60464513851856
0.48746	0.403084		-0.941428440826378	-0.0108417768357363
0.934066	0.450949		0.729224256695211	-0.850816620245158
-0.349925	0.244345		0.757104094466975	-0.999562841913082
0.223772	-0.0673969		0.966484574516938	0.924703209913432
1.31075	0.582073		-1.02443228934681	0.315238389894148
-0.447479	-0.962814		-0.133587687470330	-1.81344768349580
0.718359	0.668157		0.269282029125639	1.06899052420186
-0.726692	-0.512502		0.761072917085595	0.249894116043681
-0.546669	-1.87842		1.28783042181556	0.686647891185126
0.777439	0.691292		-0.323082503151900	0.186983385567761
0.542806	0.629021		-0.502616238235133	1.21194040349202
0.544312	0.104624		-0.574506339293855	-0.224208662995485
-0.291585	0.297851		-0.460182560698401	-0.0758558142984960
-0.600574	-0.40019		1.01830000533372	1.75055655532745
2.10111	-0.0955811		-0.390203510668275	-0.00268930201776207
0.319162	0.172395		0.165564792087119	0.161016197072712
0.104176	-0.916815		-1.03426814242039	-0.274456833984004
0.92165	0.440031		0.935635868549491	-0.525884820385661
0.0414929	-0.305616		0.576701461298086	-0.0965326652411704
0.800325	-0.696409		-0.0694006750674436	0.184311865152857
1.51571	0.830844		-1.02279436415307	-0.666932148589744
1.20406	1.55873		1.02220685521702	0.336258915515650
0.0720263	1.05216		2.78580083123874	0.865694512780976
0.671624	-0.185868		0.748095709599397	-0.0902727823890146
0.726725	0.656902		0.289938325317662	-0.0714169737604742
-0.782009	-0.321886		0.255989060008996	-0.0746051474431191
0.489611	0.725381		-0.169328615161716	-0.910247846412874
0.717812	0.790031		0.930543945603397	0.783958414527151
-0.20994	-0.505857		0.931608179733891	-0.212607698557621
0.981734	0.624155		1.31335953820459	0.0614057224003481
1.28587	-0.721419		-0.874230204079586	-0.722021006334742
0.488834	1.98531		0.939837334748445	-0.0435288225765813
1.06226	-0.251595		0.560258267988260	-0.530512612767314
1.95008	0.133054		-0.0686477730544812	0.857468904223410
1.44627	1.53161		-0.730408874289346	0.261591188066740
1.84797	0.456701		0.973781672197827	-0.604133805759236
-0.55337	-1.28688		1.46186856209577	0.749303237832814
1.02848	0.0298333		2.28196242814462	1.36261415823353
1.13424	0.157862		0.443705912448619	-2.51105177431057
2.21145	0.0298775		0.124164316021341	0.760137597333594
0.478167	0.613047		-0.311676892107831	1.82706421825035
0.130423	-0.0429853		-0.494931539378216	-3.89235562403611
-0.398353	0.938443		0.315468702649921	-1.64078330077354
1.07498	-0.183725		1.89440781487428	0.483982098887282
0.434307	0.048365		0.533117074681028	1.28057544880190
-0.335901	-0.98368		-2.89565948194929	-2.75505118642848
0.443598	0.486761		0.499812290819170	0.0229631509500479
-0.152257	0.405894		0.362875612499348	-1.56206985636199
0.167471	-1.30391		4.88976614475810	2.02895446663396
1.17266	-0.827569		0.943919070163217	0.210628317745698
3.01037	-0.0728899		3.26634770379359	4.23876449698895
2.03247	3.47273		-1.22255510162802	-3.40990060666530
-2.96367	-2.17841		-2.43897955930973	-5.09601848672229
0.489251	-1.73984		3.71672158496550	1.15621775143429
-1.96529	-0.423357		1.00682778711604	0.902628483044975
-5.81127	-6.51296		5.03958121959659	1.23560484839254
2.33576	-0.781616		-0.496277370479257	2.78901944901432
-2.67519	-2.99184		0.0515187413635836	0.288936942046409
1.86208	0.928603		0.193497342913654	-0.926080431297596
0.868895	-3.12106		0.426113950830974	0.350825608634192
2.38717	3.3083		0.399920992698595	0.121351169063624
4.17576	2.99018		-0.0264718976108362	-0.0878958890325450
-2.9793	-0.302677		0.534626807696943	1.04904414583312
-1.29406	-1.33256		0.243753505160621	0.0222069954649893
-1.83688	-2.29318		0.333975043930437	-0.511485868138552
0.976555	0.219144		0.388937403550006	0.471634995838190
0.319196	-0.930517		0.352985226509613	-0.577094814773158
4.29861	0.667645		0.195735031731139	0.273593722572382
-0.344091	0.0512759		1.40864137123421	0.993589031724405
2.62492	2.2961		0.435478656155857	0.396266730475475
-1.9136	-1.53406		0.186079274446763	-0.506128882283612
0.637356	3.64052		-0.295835515356284	-0.0234690562115691
-6.3882	-2.06436		0.154507364421033	0.0151962406140758
-3.33385	-2.61653		0.486238001703073	0.317252010843388
-2.41197	-2.10695		-0.0320859957264741	0.640272889339801
-8.17252	-3.66565		0.154970770867104	-0.716537719508885
-0.267511	3.75275		3.87621613569610	2.17677622245895
-4.19336	0.408221		1.55465682103152	-1.89945516598537
-1.42768	-1.80546		-0.259046731383483	-0.723486462206283
-2.64238	2.91981		1.29397183167605	0.0876354587015040
-0.184087	-0.249277		-2.74355913115843	-4.65790488935300
0.524909	0.00114648		-0.183348346573837	0.0127167544817066
0.231632	0.23688		0.324450306387917	0.640887721103809
-0.262358	0.0526943		-1.91080438938226	-0.646878106632002
-0.0107567	-0.280976		-0.540307955366579	0.258017298120469
-0.767215	-1.1795		-0.517317385913250	-0.153283880784288
1.22002	0.770231		0.852262546125807	-0.359230022539913
-0.180154	-0.00961093		1.56989406223948	0.263566720394303
-0.551242	-0.273578		0.914339093591243	0.322209908266295
0.182381	0.905032		0.833720009011019	-0.958155321765004
2.55811	-1.42023		-2.48050363346571	-4.34542949749482
1.49233	2.83473		0.367162419470086	-0.902421397859374
-1.9096	-0.765255		4.63035325014587	1.23502831000704
-1.02492	-1.36946		0.512217155200075	0.232143593157270
2.64333	2.01808		-0.415379780628427	-1.51314447442928
-1.82834	-4.20015		-0.100157149089705	0.347948213216981
2.22947	0.182789
0.428405	0.135917
-0.337526	1.02018
1.45254	-0.762315
2.54843	1.09172
-0.480127	0.0828944
0.815943	0.769397
-0.602552	-1.88411
-0.35773	-1.67218
0.0438807	0.0523809
0.461462	0.207828
2.59458	1.39823
-2.0972	-1.71625
-0.0411648	0.735924

## Sheet: figure S14
PSC for the ROIs defined in the strict visual task : FACE Task
L_STS1_V	L_STS1_AC	L_STS1_AI	L_STS1_VAC	L_STS1_VAI	L_STS2_V	L_STS2_AC	L_STS2_AI	L_STS2_VAC	L_STS2_VAI	L_STS3_V	L_STS3_AC	L_STS3_AI	L_STS3_VAC	L_STS3_VAI	L_STS4_V	L_STS4_AC	L_STS4_AI	L_STS4_VAC	L_STS4_VAI	L_STS5_V	L_STS5_AC	L_STS5_AI	L_STS5_VAC	L_STS5_VAI	L_STS6_V	L_STS6_AC	L_STS6_AI	L_STS6_VAC	L_STS6_VAI	L_STS7_V	L_STS7_AC	L_STS7_AI	L_STS7_VAC	L_STS7_VAI	L_STS8_V	L_STS8_AC	L_STS8_AI	L_STS8_VAC	L_STS8_VAI	R_STS1_V	R_STS1_AC	R_STS1_AI	R_STS1_VAC	R_STS1_VAI	R_STS2_V	R_STS2_AC	R_STS2_AI	R_STS2_VAC	R_STS2_VAI
3.02749	0.533164	3.53876	-0.661006	4.21615	3.61732	1.44828	5.17648	-1.4873	3.46584	2.14563	0.71049	3.00537	-0.792371	3.33189	3.64356	0.280022	6.56831	-1.82944	2.80276	1.36777	1.4075	-0.233482	1.56461	3.43032	2.09993	0.159371	3.28504	-1.2544	2.17224	1.88064	0.735014	2.19262	-0.812094	2.96793	1.88064	0.735014	2.19262	-0.812094	2.96793	2.16232	1.2432	0.825454	-0.339718	2.84649	3.21608	2.37742	1.165	0.52339	4.4221
0.0991404	2.54491	-4.10328	-7.4426	-3.35557	1.10163	3.53713	-4.41526	-7.98446	-3.61104	0.882849	2.8339	-1.27206	-3.41084	-2.09402	0.473933	5.17576	-5.67801	-10.8427	-5.3055	2.2009	1.6192	0.205119	0.842239	-0.161643	1.48285	1.9133	-3.93411	-6.34118	-2.98493	0.435315	3.14948	-3.1372	-4.18765	-2.53229	0.435315	3.14948	-3.1372	-4.18765	-2.53229	1.2692	2.39947	-1.43533	-1.62477	-0.859847	1.57793	1.70966	-0.882628	-1.07356	-0.174613
3.57108	2.11637	3.0825	7.69652	0.192764	3.48202	1.36201	2.77594	7.20668	-2.65106	2.09224	0.824598	1.39728	4.19363	-0.692571	3.66622	2.41982	2.18197	8.20436	-2.96207	0.993484	0.99711	1.48748	2.95498	2.05335	2.94025	1.40092	1.8724	5.23936	-0.531028	2.27439	0.985378	1.30119	5.17604	-2.24284	2.27439	0.985378	1.30119	5.17604	-2.24284	1.62444	0.905632	1.50563	3.57522	-0.14301	1.40713	0.883382	2.08132	3.67649	0.379204
-1.66557	-3.61519	4.64737	1.98558	3.63789	-0.803733	-5.33152	5.16211	0.923109	2.13729	-0.662184	-2.59375	3.39359	0.671026	1.57356	-3.68373	-7.15551	5.03313	0.0549141	1.65618	3.31048	5.13621	1.0086	1.50541	2.79954	-0.701706	-1.92767	2.72587	1.27193	1.33784	-1.68859	-5.39384	4.86634	1.20697	4.11979	-1.68859	-5.39384	4.86634	1.20697	4.11979	0.634819	-0.391068	2.08429	1.25207	2.23323	1.45899	0.630168	1.91964	1.23329	2.68345
-10.5026	-6.05289	-9.67737	-9.87245	-11.7501	-12.1764	-6.57419	-11.2569	-11.4115	-13.1423	-8.69534	-5.37915	-8.11624	-8.20292	-9.51647	-15.757	-9.61089	-14.4652	-15.3791	-17.5357	1.94823	1.18297	0.755048	2.1067	2.06448	-6.84795	-4.45971	-6.05986	-6.92333	-7.52807	-14.4725	-9.64672	-13.4879	-14.7941	-16.104	-14.4725	-9.64672	-13.4879	-14.7941	-16.104	-3.5543	-1.6505	-3.55666	-3.19271	-3.95945	-0.70641	0.0199256	-2.09014	-0.926642	-1.63523
4.09874	-0.970366	-4.27951	1.63869	-1.14404	2.89451	-1.38182	-4.70841	1.09792	-2.1945	2.38085	-0.880441	-3.33909	0.785173	-1.2102	2.52549	-3.11666	-5.70508	-0.534062	-4.32447	0.555446	0.640125	-0.973366	0.831381	1.52145	1.91895	-0.780725	-2.69777	0.400942	-1.40667	3.07777	-0.788923	-3.86741	1.33906	-0.743122	3.07777	-0.788923	-3.86741	1.33906	-0.743122	1.51664	0.279192	-1.25352	1.48307	0.620227	1.92596	0.881152	-2.01514	1.44267	1.57631
3.21112	0.74675	3.23857	6.48713	4.73489	2.47884	1.2083	3.53356	5.65105	3.85633	2.03917	0.964095	2.10006	4.46117	1.83255	1.71791	-0.0945434	3.1678	6.27016	4.79197	0.518205	0.783579	-0.992946	2.40182	-0.293653	0.378846	0.177826	0.948111	2.75176	1.87373	2.43638	0.983579	2.6399	5.86451	3.59762	2.43638	0.983579	2.6399	5.86451	3.59762	1.44838	0.822919	1.18084	3.63608	1.46583	0.642991	0.667647	0.148474	2.40435	1.13426
2.60196	-0.701068	-6.53273	5.03611	-1.76919	1.66877	-1.16862	-6.82858	5.22374	-2.97374	1.13577	-1.29468	-4.71645	2.51016	-2.40192	1.24358	-2.49872	-10.0463	4.14338	-5.50531	0.0847135	-0.560545	0.173582	0.209662	-0.362153	0.299231	-0.97322	-6.34366	1.69376	-2.13699	-0.241416	-2.49046	-5.85454	1.10004	-3.63705	-0.241416	-2.49046	-5.85454	1.10004	-3.63705	1.25031	-0.44858	-2.65642	2.02825	-1.20223	0.875965	-0.69022	-1.7907	1.86763	-1.07662
10.3264	8.68168	5.02681	4.07108	6.05772	10.0664	8.58722	5.07302	3.29738	4.18763	6.35704	4.78711	2.30062	1.86949	2.01964	12.3951	11.5687	8.08592	6.18585	7.99667	1.79078	2.62208	0.373586	0.37337	0.0491387	6.1051	5.06917	3.78954	3.13786	3.48496	6.07065	5.63578	2.98142	3.97138	3.3473	6.07065	5.63578	2.98142	3.97138	3.3473	1.81185	1.23051	1.71444	0.803189	1.51964	4.41496	3.59104	2.37881	1.89484	2.31752
1.66737	-3.17428	-4.48506	-1.02714	-4.21915	3.52258	-3.52273	-3.6314	-0.427932	-4.61746	1.49735	-0.649817	-1.52431	0.384612	-1.33979	1.73504	-6.33919	-5.04563	-1.20105	-6.54749	2.09226	2.29766	0.474641	1.33809	1.87354	1.98905	-2.1389	-2.2422	-0.0702886	-2.61347	2.77601	-3.35457	-3.12319	-0.0991352	-3.06204	2.77601	-3.35457	-3.12319	-0.0991352	-3.06204	1.32806	0.859919	-0.792142	0.439926	0.708699	3.15534	0.779256	-0.778435	1.97112	0.816137
2.30382	2.68989	1.64131	1.76263	3.131	-1.41342	2.54457	-1.64536	0.780507	1.63756	0.211266	0.690911	-0.976099	0.0256356	0.947867	-4.39882	0.200093	-4.85594	-1.48694	0.0403082	-2.33225	1.00558	-3.7779	-0.936999	0.797422	-7.93848	-0.0366419	-7.87178	-2.72402	-1.61744	-0.315332	1.05957	-1.49361	-0.554302	1.32784	-0.315332	1.05957	-1.49361	-0.554302	1.32784	-1.72386	1.02334	-2.08871	-0.394478	0.735513	0.0255983	1.10055	-1.00022	-0.200885	1.33238
0.582881	1.38961	-0.682481	1.31674	-1.2377	-4.60335	1.1839	-6.21793	-2.70276	-6.17195	-1.19297	1.86043	-1.15199	1.02224	-1.3596	-4.65637	2.20595	-5.4033	-1.17927	-4.89801	-3.00136	1.67917	-3.51467	0.560021	-2.0103	-10.1002	2.86889	-9.76173	-4.99436	-9.01601	-0.346895	3.17367	-1.41068	0.250758	-0.70047	-0.346895	3.17367	-1.41068	0.250758	-0.70047	-3.84745	1.7057	-3.99953	-1.31496	-3.15676	-3.27012	1.91446	-2.79707	-1.15732	-3.48656
0.811763	-0.310147	1.53343	2.96432	0.210127	-3.04864	6.40569	-1.00203	2.21008	6.72252	-1.03995	0.722128	-0.946637	0.646739	1.09019	-2.66137	3.50975	-1.49955	0.803701	4.116	-0.337274	3.19021	0.46034	1.312	3.104	-3.72785	11.32	-1.34632	2.50866	11.3386	0.202355	1.97097	0.779746	2.31506	3.79357	0.202355	1.97097	0.779746	2.31506	3.79357	-0.609222	1.99739	0.345922	1.70941	2.78603	-0.215295	-0.39084	0.10371	0.990415	-0.107772
0.999797	0.0819775	-2.24264	-1.11806	0.902895	3.28226	4.72936	-0.00221863	-1.19725	2.99849	1.71751	2.47268	-1.50591	-0.621057	1.62683	2.84408	4.48973	1.2422	0.014763	3.90205	2.46144	2.66953	-0.962249	-1.28522	2.89084	4.86577	6.33576	2.39779	-1.39194	5.46856	2.58355	2.44751	-1.12766	-1.30142	2.32129	2.58355	2.44751	-1.12766	-1.30142	2.32129	1.33589	1.36247	-1.49269	-1.87353	2.08487	0.747223	1.19424	-1.95339	-1.19075	0.512685
4.28471	3.37599	1.22648	3.44787	2.47306	-0.131525	-5.51875	-4.35111	-0.0218783	-1.89441	0.479667	-1.40664	-1.86436	0.0850031	0.244146	0.00363152	-4.05115	-2.78272	0.821026	-0.287915	-0.093473	-1.39142	-2.70942	-0.754136	-0.00849608	-2.40203	-10.8984	-7.28522	-1.28571	-3.13722	1.01851	-0.593827	-1.61599	0.345321	0.628763	1.01851	-0.593827	-1.61599	0.345321	0.628763	1.64409	-0.646567	-1.60878	1.35208	0.240561	1.99964	0.288741	-0.80547	1.39444	1.34517
1.21277	3.94223	0.897246	2.71465	3.7223	4.43265	7.14644	-0.0268989	-1.73517	4.42622	2.40271	4.29473	0.560544	0.225605	4.31859	3.94619	6.02066	0.491356	-0.962137	3.65022	4.5467	5.61026	-0.349621	-1.85166	3.60688	7.49734	10.5148	0.994591	-3.62735	4.96692	2.7809	4.79681	-0.17936	0.845991	4.42606	2.7809	4.79681	-0.17936	0.845991	4.42606	2.73064	4.90357	0.421314	0.474261	4.02377	2.48755	3.84066	0.0261836	1.18588	4.02686
1.09968	-0.197554	0.587309	-0.230725	0.271217	0.831706	2.24714	-2.22377	-3.895	-2.59827	1.73287	0.404974	0.400885	0.351756	0.824384	1.00487	1.79633	-1.30958	-2.19509	-1.53103	1.48165	0.208862	-0.773419	-1.7992	-1.14476	0.530327	3.54156	-4.46519	-6.21672	-5.27773	1.50888	0.447667	-0.90183	-0.898511	-0.250166	1.50888	0.447667	-0.90183	-0.898511	-0.250166	0.981365	-0.435579	0.505473	-0.325562	0.75505	0.973765	-0.351278	0.961669	0.157579	0.828049
1.00844	-1.9917	1.41574	1.63215	-0.66954	3.0824	-4.66253	4.21817	0.490641	-6.83982	2.00911	-1.1273	2.08874	1.39014	-0.73599	3.36182	-3.11473	3.29787	-0.192371	-3.84964	2.77962	-2.29706	3.21341	1.69967	-0.477611	5.69157	-7.04277	6.66359	-1.64906	-10.3765	2.90588	-3.61275	2.75939	0.626167	-1.71218	2.90588	-3.61275	2.75939	0.626167	-1.71218	1.28317	-1.39961	1.21946	1.91136	-0.317707	1.36438	-0.945312	0.837329	1.57522	0.0541587
4.20445	1.77722	-0.594027	1.60383	2.22146	7.31116	6.29871	4.77296	5.29023	11.9868	2.81727	2.20973	0.411974	1.50732	3.46087	5.45492	4.83406	4.12292	4.84355	9.5941	4.77641	3.61205	2.43337	4.70276	7.4908	10.9595	9.3756	9.71291	10.8084	19.7538	5.85224	4.50576	2.73916	4.91743	7.85172	5.85224	4.50576	2.73916	4.91743	7.85172	2.84348	2.32029	0.416013	2.12055	2.82654	3.65992	2.62453	0.483873	1.21201	2.67649
0.907528	0.127834	-0.790901	1.34262	2.04807	3.65211	1.88935	4.21954	2.43938	0.99132	3.18068	3.28699	2.62942	2.48595	2.9001	3.7833	2.04394	4.6504	3.75517	1.98511	1.58621	-0.481113	0.497066	1.90721	-0.873847	1.61837	-2.16106	6.3139	3.99056	-2.2218	2.27396	2.69071	2.98418	3.74452	3.4211	2.27396	2.69071	2.98418	3.74452	3.4211	2.14588	2.13792	2.11255	2.7737	3.04547	1.58711	1.95089	0.854626	2.4679	3.02698
1.57681	1.3625	0.633036	1.27111	2.6963	1.37853	1.49809	0.242296	1.15431	2.88626	1.2124	1.24178	0.775255	1.21221	3.01438	1.38811	2.39255	1.07494	1.77418	3.60352	2.18811	2.34604	0.908109	1.9736	4.2939	0.927618	1.73981	0.514722	0.969368	1.50587	0.456953	0.267232	0.170158	0.456352	2.63722	0.456953	0.267232	0.170158	0.456352	2.63722	1.0307	1.4169	-0.141769	0.284645	2.10885	1.27048	1.27129	0.0292207	1.05009	3.53424
0.512547	-0.836769	-0.378747	0.904037	0.141303	-0.0898688	-0.506188	-1.35902	0.365135	-0.226079	-1.07173	-0.905072	-1.70828	-0.56078	-0.775884	0.851115	0.573773	0.654471	0.719148	0.349568	0.974477	-0.558297	-0.937828	0.518834	1.2287	0.525887	-0.441541	-0.545371	1.2541	1.93664	-0.639643	-1.18753	-1.0209	-1.19697	-1.64345	-0.639643	-1.18753	-1.0209	-1.19697	-1.64345	-0.346596	-1.2633	-1.43465	-0.391993	-0.162499	0.216261	-0.722797	-0.554004	0.457601	-0.727654
-0.0771711	-0.056503	-0.373517	1.03239	0.304621	1.48977	-0.0673275	0.814718	1.04319	0.207198	-0.150618	-0.249762	-0.215952	0.729609	-0.132985	0.137029	0.0318026	0.501609	0.925806	0.157367	-0.919051	0.0979222	0.603497	1.35067	0.999854	-0.171234	-0.363575	-0.297648	0.105485	-1.1287	0.170377	0.548074	0.953155	0.82977	-0.704019	0.170377	0.548074	0.953155	0.82977	-0.704019	1.61838	0.583238	1.47425	1.58001	-0.00129403	0.650015	-0.410602	0.528736	1.72491	0.842858
0.375085	0.541917	-0.71113	0.490249	0.399977	1.46454	1.86719	-0.314068	1.09936	1.58217	0.158683	0.641351	0.0458356	-0.357755	0.461941	-0.112744	0.457811	-0.40926	0.0813958	-0.0669636	1.52596	-0.311051	-0.424335	-0.418231	0.461928	0.721127	-0.0586286	-0.139682	-0.598328	0.9719	0.564409	0.232193	0.134673	0.0667531	-0.185813	0.564409	0.232193	0.134673	0.0667531	-0.185813	0.753722	0.353597	-0.503611	0.646136	0.639458	2.01818	1.03727	0.0145983	0.66218	1.53801
0.456329	0.347526	-0.388042	-0.421104	0.200082	-0.650525	-0.252286	-0.584986	-1.73914	0.0688332	-0.122351	1.14862	-0.049096	0.0100446	0.440452	-0.643919	-0.840019	-0.0495888	-1.12745	0.829301	-2.64403	-0.986779	-2.26358	0.675637	1.07467	-0.931363	0.106551	-1.45818	-0.00634194	0.769053	1.6176	2.21207	1.12367	1.30044	-0.653473	1.6176	2.21207	1.12367	1.30044	-0.653473	2.04862	1.78259	0.496777	1.86049	1.12988	0.993038	0.93197	-0.586879	0.307901	0.669701
0.301578	1.49481	0.998429	1.44122	1.73405	-0.0491059	0.0448953	0.0822518	2.26466	1.10799	-1.05555	-2.12316	-1.40396	-0.111613	0.00481233	-1.63968	-1.76108	-1.27339	-2.54139	-2.71015	-0.0080193	0.317508	0.700447	-0.556189	1.15976	0.0602988	1.38909	1.29374	2.26036	1.43154	-1.21762	-1.48863	-0.6399	0.471476	-0.148379	-1.21762	-1.48863	-0.6399	0.471476	-0.148379	-1.06531	-0.0260057	0.344751	0.973678	1.71185	0.0149705	0.814643	0.293408	1.73573	0.747942
0.271888	-0.335003	-1.18917	-0.555512	0.526446	0.996446	0.0689604	-0.747931	0.0790814	1.0213	0.427021	0.575667	-0.127124	1.30036	0.158312	1.61906	0.172645	-0.262901	1.03267	0.85726	-0.0852865	-0.229955	-1.34246	-1.15671	-0.0551684	0.735628	0.901244	-0.393089	0.924274	0.806991	-0.278868	-0.39084	-0.54664	0.672466	0.203178	-0.278868	-0.39084	-0.54664	0.672466	0.203178	1.21895	0.783919	0.78045	0.709284	1.30618	1.04576	0.734069	0.220222	0.783806	1.5445
2.58292	0.817955	1.92093	3.22927	2.1736	3.19641	0.769443	2.05738	3.15072	2.97427	0.039246	-0.39582	0.161147	0.0822511	0.949102	1.41184	1.97488	0.356089	0.928044	0.129484	0.38342	0.889144	0.836836	2.18068	1.56618	1.2327	0.419631	2.33837	3.3866	2.24244	-0.275628	-0.87892	-0.333374	-0.362441	-0.464779	-0.275628	-0.87892	-0.333374	-0.362441	-0.464779	0.341522	0.0910658	0.859444	0.949891	1.65592	1.67334	-0.295719	1.07779	2.24827	2.16034
-0.12069	0.296801	0.68702	0.276399	0.400504	0.723965	0.316187	1.02933	0.766083	1.22067	1.46816	0.503942	0.390054	0.88852	0.0898806	0.286833	-0.765056	0.570859	-0.528219	-0.290957	1.50804	0.667368	1.60401	0.449706	-0.0138841	0.889696	1.28015	1.1893	1.06066	1.1602	1.75991	-0.0163956	0.85384	0.274673	0.0791149	1.75991	-0.0163956	0.85384	0.274673	0.0791149	-0.269219	0.117019	0.772738	0.613271	0.918959	1.24351	0.256798	1.03231	1.30492	0.376133
0.951851	1.41153	0.0849659	1.41851	1.39386	0.834316	1.24887	-0.291628	0.865011	1.27654	0.535432	0.36732	-0.498555	0.494789	-0.663283	6.38909	1.75513	1.73566	-0.223394	1.27621	2.56328	2.25595	5.18676	0.0279341	5.63469	-0.591888	0.602428	0.335933	0.234645	1.39841	0.873384	-0.15072	-0.268432	-0.698196	-0.292903	0.873384	-0.15072	-0.268432	-0.698196	-0.292903	1.37701	1.05876	-0.438771	0.88096	1.19469	1.19793	1.13921	-0.24914	1.07532	1.31142
1.98339	2.56108	0.43212	1.34889	2.05682	2.20253	2.32549	0.040276	0.921002	2.5221	2.54675	2.22342	-0.660134	0.492004	2.90355	1.34968	0.742638	-1.01835	-0.839521	1.39072	1.63722	0.875417	-0.28641	-0.929307	0.714444	2.10384	2.6108	0.624301	-0.074141	2.04608	1.15219	1.04669	-0.682032	-0.446388	1.04412	1.15219	1.04669	-0.682032	-0.446388	1.04412	1.64003	0.595196	-0.0659479	0.285427	1.7449	3.06483	3.27645	1.18992	1.53512	2.85028
0.904421	1.02542	0.017648	0.912778	1.6974	1.22284	1.7864	0.311884	1.29162	2.23418	2.31055	2.63381	1.36736	2.20391	3.55329	1.81668	1.98945	1.1657	1.5962	2.27009	3.63066	2.45616	1.52828	1.95298	3.87287	2.12518	1.25306	0.130768	0.213645	1.997	1.3735	0.598754	-0.407461	0.25414	2.23828	1.3735	0.598754	-0.407461	0.25414	2.23828	1.66574	1.65362	0.356854	1.17786	2.08064	2.5664	3.00405	0.553828	2.68114	3.39088
-0.6471	-0.504739	-0.24404	0.354832	-0.701291	-0.17589	0.884194	0.309438	0.633464	-0.701872	0.327361	-0.354565	0.872129	1.52115	1.32037	-0.269638	0.204889	-0.479009	0.180066	-0.685876	0.0138813	-0.645162	-1.05491	0.126795	-0.847919	-0.340258	-0.0453228	-0.460415	0.693918	-0.214923	0.474372	-0.162574	0.494317	1.78984	1.79425	0.474372	-0.162574	0.494317	1.78984	1.79425	0.320748	1.44647	-1.04042	-0.39883	-0.286197	0.545623	-0.58742	0.518261	-0.243045	-1.48412
0.586872	1.06094	-0.109515	0.803466	1.13064	0.70597	3.22637	0.7811	2.85293	1.65193	0.358474	1.46493	-0.483288	1.33341	0.693021	0.868344	1.24255	0.655367	-0.823309	1.37532	0.708449	-0.524521	-0.531943	-1.18998	1.26281	0.110896	-0.300685	-2.21497	-1.7569	0.636112	0.178389	0.307176	-0.635404	0.519709	-0.228645	0.178389	0.307176	-0.635404	0.519709	-0.228645	0.629988	2.21747	0.351356	0.952708	1.09393	0.697923	-0.674248	-0.821368	0.29014	1.31485
2.17518	1.4005	1.17038	1.39411	0.470784	1.30885	1.11705	1.02357	1.3252	1.79983	3.95689	2.49966	1.26809	2.06212	1.47459	0.234907	-0.711494	-1.11909	-0.186046	-0.224014	1.49531	0.588777	0.145198	1.40344	0.442408	1.64444	-1.09678	0.070227	0.676274	-0.0139033	2.78869	5.37873	2.54485	2.57349	3.54339	2.78869	5.37873	2.54485	2.57349	3.54339	3.473	2.20675	1.51371	1.72423	1.4489	3.04038	2.22714	1.60277	3.43344	1.01976
-0.0856532	-0.510844	0.0576313	1.12533	-0.349363	-0.223826	0.687069	0.227279	3.6433	1.06697	1.0058	1.67129	1.60868	3.78591	3.60019	2.20962	0.8722	-1.02113	-1.15933	0.736439	-2.45332	1.30324	-0.0093374	-1.73236	-0.0641573	0.933864	1.47213	0.997513	0.519385	1.67388	0.590793	1.05189	1.37083	3.07261	2.92587	0.590793	1.05189	1.37083	3.07261	2.92587	0.269299	0.387714	0.97584	1.11069	1.14933	1.61927	1.36704	1.48667	1.90287	3.07785
-0.258623	0.551185	-0.8731	0.135333	0.44339	0.569042	1.96716	-1.36307	-0.631053	1.07702	0.7033	2.19157	-0.867335	0.0778967	1.3936	0.649105	1.60558	-0.0548772	0.882975	1.24789	1.72202	1.59919	-0.959102	0.670905	0.972795	2.46959	1.79575	0.226772	1.88561	1.88616	2.1562	2.01005	-1.44094	0.731381	2.91673	2.1562	2.01005	-1.44094	0.731381	2.91673	1.15578	1.52478	-1.07285	0.185929	0.658675	0.182511	0.0579325	-0.965478	-0.686371	1.21909
0.719828	1.96759	1.65889	2.54665	3.26403	1.11926	0.513398	0.862863	1.99611	2.37122	0.900297	-0.189201	0.977631	1.10132	2.13655	-0.0627447	-0.841276	-0.704942	-0.214782	0.411503	1.33047	0.55244	0.177266	0.971737	2.71105	-0.186095	0.0922358	1.2312	0.171698	1.69679	0.276375	0.884936	0.309195	0.791704	1.28842	0.276375	0.884936	0.309195	0.791704	1.28842	-0.599027	-0.15224	-1.14962	0.0333533	0.00320786	0.941688	0.405697	0.865355	1.8405	1.59197
0.456719	0.643491	1.42414	0.875267	1.40289	0.128534	-0.188653	1.02262	1.17768	0.987998	-0.185733	-0.148594	1.1153	0.967768	0.940044	-0.113723	0.709348	1.25477	1.2616	1.1758	0.290142	0.695241	0.355966	0.502362	0.951973	0.868955	0.683356	1.08664	1.05769	1.15916	0.661456	0.303856	1.07439	0.248798	0.51933	0.661456	0.303856	1.07439	0.248798	0.51933	-0.514838	0.102175	0.865506	0.876898	0.794868	-0.767192	1.88127	2.51057	1.59752	1.94529
0.729112	0.512893	-0.331439	-0.0105267	-0.150367	1.05409	1.65392	-0.306147	2.39806	0.0775667	-0.705276	-0.487118	-2.05394	-1.64364	-0.330928	0.230491	1.80831	1.08976	1.11685	2.24765	0.082504	-0.636322	-1.9758	1.10739	-0.325559	0.729614	-0.0791428	-1.39265	1.30841	-0.902508	0.899752	0.865522	-0.0364226	0.0843231	0.581059	0.899752	0.865522	-0.0364226	0.0843231	0.581059	-0.234888	-0.376623	-1.65402	-0.785926	-0.528812	0.749717	0.313595	-1.17085	1.02773	-0.62791
PSC for the ROIs defined in the strict visual task : SOCIAL Task
L_STS1_V	L_STS1_AC	L_STS1_AI	L_STS1_VAC	L_STS1_VAI	L_STS2_V	L_STS2_AC	L_STS2_AI	L_STS2_VAC	L_STS2_VAI	L_STS3_V	L_STS3_AC	L_STS3_AI	L_STS3_VAC	L_STS3_VAI	L_STS4_V	L_STS4_AC	L_STS4_AI	L_STS4_VAC	L_STS4_VAI	L_STS5_V	L_STS5_AC	L_STS5_AI	L_STS5_VAC	L_STS5_VAI	L_STS6_V	L_STS6_AC	L_STS6_AI	L_STS6_VAC	L_STS6_VAI	L_STS7_V	L_STS7_AC	L_STS7_AI	L_STS7_VAC	L_STS7_VAI	L_STS8_V	L_STS8_AC	L_STS8_AI	L_STS8_VAC	L_STS8_VAI	R_STS1_V	R_STS1_AC	R_STS1_AI	R_STS1_VAC	R_STS1_VAI	R_STS2_V	R_STS2_AC	R_STS2_AI	R_STS2_VAC	R_STS2_VAI
0.965143699611943	1.29145386044165	-0.260457758381786	1.45478892721032	2.37910825253368	0.920477456865722	0.442167156979119	0.0850485974550033	0.625017865006477	1.23940379936696	0.569085118046717	0.820516404577845	0.0625809609495551	1.33912839449510	1.61955721855325	0.333881385318950	0.574710977517755	-0.215226869088324	0.473072727784801	0.906145456496962	-0.0753879917056590	0.206479270370405	-0.209745311242827	0.403751916641008	0.966948788644116	-0.857370970589837	0.202393465850289	-0.471396395718887	-0.174402681892991	0.302732509959988	-0.418854497469276	0.608951226778782	-0.478804601992417	-0.0875910719607553	-0.192453868554061	1.03228197051327	0.537378452047209	0.261645655971941	0.825594423749005	1.32229830209668	0.900702306249325	0.908209422447637	-0.0879405774614188	0.490336233196912	1.66432949462957	0.0372707518577435	0.329401903393357	0.0317217004003467	0.326264013284989	1.02503375230561
2.10385842670760	0.824853586244934	0.964647551879528	2.27353130653388	2.03130970436357	0.206629553626355	0.247742385282921	0.249482461604929	0.674158835539977	-0.156257537089996	0.885273738715078	-0.0798395225458144	0.223604147074246	0.277234850407940	0.137724081900569	0.270589221172385	0.144356649058533	1.15399435242558	0.493748681332296	0.178086202769521	0.685396802263579	1.14887470160085	0.653243643161177	1.14117079117361	1.34024785772047	0.875594090892271	0.801623413882309	-0.162453819634742	0.539258300698942	0.0827185478233687	0.876591992922132	0.848039316752995	0.371389557933323	0.330405463821712	0.402430838271666	-0.0651788911383910	-0.299030895743256	0.212188613084393	0.326638965950130	-0.486365527337597	0.715424149733529	0.661917878697381	0.281774558298389	0.898315060859421	0.230600353057927	1.11036164951008	0.873295363286823	0.717333837477016	1.67597586436987	0.829942877651915
0.264411255249360	-1.55764985253529	0.523734995588896	0.901144521585986	0.132533639381567	0.140043199873540	0.530797461092202	0.555003625065822	0.731918044970275	-0.0336874217280290	-0.00758524277054562	0.565634216147954	1.04583231571442	1.15168758348420	0.553710926995413	-0.450464563695086	-0.264912024164699	-0.466344089170180	-0.330760641901524	0.0254634626049164	0.380303860326199	-0.483059122220197	0.805132054080410	1.14517540232187	0.625709548812948	0.646088775578598	-0.127922002030607	-0.284912648448127	1.19684339993721	0.352809914845453	0.602874836092704	-0.825608801229135	0.567552331303869	0.891991414361899	0.209986945787644	0.323832940830362	0.198815886836744	0.670326901578823	1.00661196964864	-0.341846448347752	0.0729957309834504	-0.326962551620118	0.926810794489473	1.09952061317994	-0.200484716881332	0.337413879433516	-0.235659642745647	0.575346381380573	0.693014159468737	0.306299889979373
1.48710406921556	1.48701344944772	0.604514235564826	2.16281301268669	1.59062296135898	0.497801953882403	0.301207931265870	-0.382284340073310	0.432682787281546	0.739541567260199	1.04900336943322	1.37743285170032	0.836837197660879	1.17850475690678	0.356937459479564	0.117866756575497	0.523970609407416	-0.344277275287006	0.439915952527592	0.161969138797030	1.23727300675437	0.967052730704875	0.467660947579105	1.44040197515286	0.647133025675243	0.495889153334655	1.83432610722422	0.893888942934266	1.68400942502694	1.07585771441934	1.51888517531493	2.03124140293520	1.52317070970605	1.26256418314182	0.216835786962898	0.121747751483607	-0.307234126682062	-1.43901743553474	-0.0723776607661275	-0.177128778963855	0.997567468070701	1.46090921631163	0.133684471539228	1.31860392482686	0.523426848779099	0.788913350643075	0.550751173756837	-0.861506960824743	0.920826442425405	0.00472163699391004
0.433575394021092	1.41700753993917	-0.158448030122472	0.0145316213071762	1.61993324491191	1.03143741605585	1.01216866410355	0.306375308435392	0.398791049942570	1.69066207906319	1.10578076061507	1.56124015626977	0.620629774130526	0.593730726552055	1.63695412709483	0.793781622492707	0.973874459977681	0.175144601551681	0.311424222960042	0.561922367449833	1.30062133951369	1.83298432262206	0.270073959562648	1.04642523377847	0.974689429707322	0.435850905109906	0.642282557794097	0.363956103547995	0.247637885027943	0.813076708100859	1.47869243971984	1.91043635874038	0.492456145991566	0.462108838033362	1.20309738469267	0.903175469968728	0.832386120252588	-0.0313740680350332	0.627648824522872	2.15589706314222	0.596362115964432	0.878252742097255	-0.560451152355372	-0.00430569299407857	0.681454705002535	1.23927167385242	1.68408787093269	0.206956740982788	1.13061677861210	0.637160088263805
0.307936462687810	1.24006854690226	0.216801342539830	-0.0902299418178814	2.05531033481675	0.177125564449939	-0.136148315599050	0.407007982700037	-0.499096712212868	0.265300473157076	0.0790206635966868	0.0945640468933586	0.173679234954694	-0.0901268003811655	0.223888142085032	0.379598988572253	0.678282037905520	0.724548066494700	0.229207514698368	0.588109465214965	0.0833647017397254	0.135339083732486	0.856098959011893	-0.177545087031612	0.423034156850363	0.350658410419983	0.280642621737973	1.33198252840517	-0.347897289061406	-0.542380832714636	-0.0496393899664884	0.732298297186455	0.806725051044399	0.621351479819943	0.924491932501281	0.218217928906094	0.105653626796808	-0.0456697011885687	-0.582401641203113	0.565094940199471	0.655470471611297	1.37549436944389	1.26115062696391	1.17822376969751	1.60187470065358	0.337868192563446	0.695684693506049	0.415547219272090	0.797497435329650	0.729277796377323
1.98978272389722	2.25037947438261	1.35080890113737	2.36192906742904	1.51474126116358	0.756557295361441	0.186836904338852	0.517390293193675	0.615118616038137	-0.481276037979706	1.36407964197169	-0.00216770619753959	-0.0270220269736416	0.683461522886093	0.389833684878639	1.39019963676073	0.0587897806214546	-0.0127819609385504	0.932605756126828	0.733516642946954	0.881458561366278	0.466097235137596	0.227830910422824	0.786190944400394	0.887792984316757	0.525977159416325	0.393642093874531	0.392711150871484	0.979804161488431	0.519039878336056	1.36598338874805	-0.146777890183230	0.728593695933496	0.670769449884460	0.861726064197645	-0.0561320064916817	-0.217694879897481	-0.183582233668432	-0.332846288257871	-0.909929937212933	2.20166813157390	1.21402818764170	0.877973777569011	1.73438104912732	1.28898097676476	0.744960497235848	0.203839596450479	0.378259019927713	0.539790287210041	-0.0680293579906124
2.21525110106298	0.944125688866263	2.61119816370108	3.45774238374848	2.68236071441644	-0.599790203054067	-0.768321302912193	-1.30117528301961	-1.28646236389570	-1.26191943658219	-0.955533208375588	-0.548073583619107	-1.14544945658083	-0.0288684845382914	-0.0848048198734706	0.00942733184340838	0.438167801154581	0.155692719688762	0.518308321114009	-0.327949458508163	0.382454590169989	0.240388678543058	0.148990168357685	1.74462994782113	0.162524664099683	-0.677864786826710	0.394116434732499	-0.537708599984953	-0.102987203371288	0.0629245570478698	-0.905136695246366	0.541051693006338	-0.787469695659645	1.07460122641518	-0.151954528273160	-0.692315934170656	-1.27968081152824	-1.51821019857790	-1.32729427575978	-1.57607444639619	1.11786291183852	0.293942183143978	0.610970154015980	1.89882656192454	1.25377504663887	0.411937298220783	0.0915751357571111	0.474210919437114	1.13317297182449	0.443278393152527
2.04715733293497	1.01378465739158	-0.754053725571827	0.450082682655969	1.89574517419564	-0.0424424512297801	-1.00084852388619	-2.90815282947012	-0.710759280430789	-0.741151866452476	-0.268924706810680	-1.60564881424047	-2.52969706261818	-0.699848328351315	-0.877128211861814	-0.425888566761289	-0.00169968078745342	-0.257415781005188	-0.158312533401450	0.514534714568891	-0.300158080058484	-0.181235438004176	-0.781529053721210	-0.737587292098702	-0.0255917351677031	0.660204049129348	0.565287948425789	-0.286533784240925	-0.453769723132073	0.421441728325966	-0.380143965627253	0.121207853274575	-1.05852020696428	0.438943835278190	0.0274272299506109	0.321731561250379	-0.411127382416279	-2.32370950774414	-0.533593182975629	-0.278170943548085	-0.380184367914403	-1.31034747537097	-2.03451855095793	-0.279966656667453	-0.604170572944495	0.0262079778222546	-1.04269548543312	-1.18063633356128	0.0627654451509745	-0.485411641750774
2.42724243535098	2.01183139310894	0.848122011702715	2.74461433136823	2.10467939852669	1.38467040290967	0.795508189624446	-0.277154761620480	1.43796416167004	1.16273134424191	3.00531689125697	2.22696823776478	0.524345908213322	2.55953235754231	2.07008080786731	-1.17954961253757	-0.0737189788614856	-1.66512831392439	0.0747726152195689	0.476156394690687	2.16501737836390	1.41008698574971	1.40375819377429	1.63154230166612	1.16206892979689	0.193816899812154	-0.511277701165298	-0.428944584632564	-1.05224654207356	-0.262927665590146	1.79213622533459	0.705456238786260	-0.728762287537256	0.528582870304577	1.28605232186142	1.80984114334857	0.887635844771792	-0.617325232907733	1.28710321253148	1.20347835768200	2.37977050143460	1.53992680860946	0.276856623315519	1.78284451068707	0.861438910868213	1.90648937913179	0.982179057328422	0.377120322690852	1.51940149403450	1.18425723843888
1.60433539765955	0.865190066271499	-0.392307244839795	0.326628620236383	2.37553959803926	0.673611376389960	0.631315892748878	-0.545386245481113	0.731847238500583	1.16502684705444	0.628248961700033	0.360861279478995	-0.173134223699428	0.605776643294689	1.39631543753797	0.377305089179142	1.62107799065295	0.461912109910385	0.888302372709720	1.59638408245715	1.47709297065356	1.67374277935145	0.287339463797304	0.531468405740487	2.74369501776538	0.937335721175471	1.49608292131886	0.752265970564020	0.643450736502802	1.53275171292099	0.452104399190542	-0.127094975425928	-0.376979567476772	-0.0245161958283386	1.43182706653460	0.819810722116941	0.583183042071548	-0.433658012484495	0.787329068412870	1.17550904006826	0.583837579064067	0.720994253960303	-0.231224412378111	0.562614330662290	1.60325424485582	0.518749879571020	0.690026658424772	-0.0824058566294941	0.522920720068754	1.77696618561498
0.0910295812723536	1.12763246876860	1.00894226807619	2.27664369177078	0.00756884358963106	1.11409762662077	0.421041480034928	1.30338173059109	-0.178833915992646	0.777950208681009	1.09806799212313	1.19589334904257	1.04337384658435	0.475514978803639	0.424322365715229	1.45113614735732	1.56479535595973	0.878389215207893	1.26731474735517	0.652634456559261	2.02552632404237	1.42053269902082	2.19227249144764	1.54966042280182	1.68215474289006	-0.173797252156838	-0.825371307461289	-0.133808384805088	0.157675983059930	-0.317430367585617	1.98470140430390	1.71438874742707	3.21591019731645	2.24504386377772	1.66785074746299	0.892214680773028	0.898722881040568	0.860149513629628	-0.0101656600407321	0.718770321931903	1.13140274771760	0.843389837061103	0.753019660190985	0.808274811066566	0.0149612481122752	0.546060942793481	0.803869118379796	0.160958282006689	1.09159479138006	-0.254908339393850
0.325928185834865	-0.313698605866039	0.0564825464952552	3.36565602935901	2.41921588413388	-0.127313041063076	-2.04329429076080	0.0310403179762773	0.129851970814995	-0.986315572044680	-0.346482561903477	-1.58065949204773	-0.652155775510412	0.178289561490470	-1.25884558152960	-0.910115302187506	-0.366136784332282	-0.385962862378451	1.35813777037959	0.0736317828974524	0.876407768190587	-0.380808364293468	1.47028478870704	1.83954116324539	0.471772242167937	0.685777257157325	1.64791861279523	0.704292664560141	3.12489596639225	1.42203121998156	-0.0761561750552211	-0.297282018352211	0.532008908348033	1.86486634432417	-0.129610955506434	-0.315843086842849	-1.91561991984930	0.181491123198485	0.842465165991261	-0.671792800685886	-0.345145529979975	-1.73309424877024	-0.546550637171967	0.593299111011568	-0.633493763340287	-0.218531241247016	-1.00195596136207	-0.380085696340075	1.26489190804048	-0.494244033766391
1.59401419193255	1.75835007567437	0.0470580565234791	1.04703498421100	1.13202263946120	1.03298823856683	0.853515810111135	0.156171906130171	0.733912992192590	0.399641608870514	1.19980616648400	1.45601333028293	-0.00657157878440273	0.316722250286533	0.252170051968408	0.259103606725008	0.219363907471715	-0.981610442976843	-0.0676305187985182	-0.357549582415048	1.70328648034070	1.11818964277120	-0.278995914401184	0.826699476957666	0.305319702964196	0.128331057687710	0.0573496927968336	-1.26226915684938	0.151879585390844	-0.279191751095606	0.666215376137782	0.261836767447999	-0.939900753578263	-0.00433308439903435	0.00151936080503390	0.449742280136213	0.428093067385776	-0.741805943071498	0.530734716636395	-0.358117225291277	1.41710569223894	1.21142822511548	-0.0288957583764375	0.778065836616744	0.688156407042573	1.59825626289790	1.70467006653854	0.446342002557856	0.867516575108695	1.06490784923512
0.946800593528085	0.964582799896224	-0.313880911541137	0.635822501161874	1.35759851317201	0.716493047546681	0.315647521002424	0.350980550551830	0.350375046836748	1.18439167784514	0.578809122906455	0.391412128424673	0.563616995559249	0.552113737549350	0.759374190618862	-0.173590063683875	-0.431340011103794	-0.724289081060572	-0.669407374217689	0.123264793869902	0.864398524219414	0.980661703150711	0.0949145939655622	0.606903176432658	1.55157791400069	-0.266553276832777	-0.729809231155993	-0.508815654237619	0.0451363973554244	0.470318560630123	1.13744837257078	1.55780075193892	0.830451839923528	0.595143764840817	2.25196210053587	1.05063873265043	1.24049371182781	0.726744381274306	1.10530633936233	1.73636329239332	0.431569832850476	0.284069752364095	-0.514651861510675	0.0685739719426604	0.788600542602943	0.459752745853487	0.663508932095917	0.129348270841231	0.522091511049089	1.27838456501653
-0.521305829596585	0.342635488963737	0.185436802555689	1.35874169267356	-0.0127173195048922	0.678561876135110	-0.0248698182421219	0.868514097295194	0.735300753576832	0.456311719951470	-0.103726144030142	-0.354746982901286	0.564694259538562	0.636573523961161	0.793510187000825	-0.178658391083504	0.0657053952285711	0.713790445604733	0.827272998044503	0.183241671492997	-0.110730081624299	0.114639333827297	-0.0221289916340606	0.182964487577484	0.687473343112430	-1.01641946178373	-1.06641463974142	-1.39731995200962	-0.797092631285763	-0.789014711346409	-0.0956528487298129	-0.234446170638183	0.161590882280105	0.985423482593914	0.439065511210670	1.35069632140722	0.393102571505141	1.30238961481604	1.42494867661260	0.735687479323451	0.428504479712014	0.334415098552721	0.388641733217355	0.642973606816119	0.567450340245408	0.513579127937700	0.255026110201047	0.167905493306652	0.471899639191959	0.584155018063695
1.48665265405585	1.05134973243733	2.15138992252286	3.24913743828977	0.747382182018304	0.882179765801411	-0.359785668886994	0.931505779213509	1.77890682712204	0.338284121413331	1.59696998840883	0.154550734735190	0.724894107603028	1.69434749865606	0.464366342603375	-0.531905047180699	-0.561347189350544	-0.443213185175059	0.496101495891294	-0.161039635284743	-0.751660133714600	-0.329527595373513	0.0739720754762967	1.05640501887101	0.310222018971167	-0.0771819401276552	-0.197291170254507	-0.516474418791526	-0.446865017319908	-0.542482937612364	-0.0354539442910102	-0.759889575830947	-0.306914118200814	1.00696333617165	-0.156345047836330	1.33690938639784	0.0727161261832983	1.16904349466385	2.36462152520113	0.749761912203919	0.662306301381765	-0.153209380296447	0.00348689234557043	0.577696617021715	-0.232414615242105	0.464539142729278	-0.238878465592402	-0.0289746657046042	0.887283100348087	0.0214538584665611
1.74366381520235	0.189089202941178	-0.262372667011721	1.27142624920961	1.19057994333726	1.21823649036899	0.817945843496926	-0.959529294049345	0.960383727692683	-0.117034833577993	0.181222445129402	-0.357223237322115	-1.26619500649826	0.264478813161904	-0.448230200925842	1.33662069590964	0.938564478752992	0.968067964639088	0.195209797973398	1.00754326261397	2.30838239479484	2.11191409617234	1.07491774804329	0.816393883000734	0.522246705245165	1.35284804333610	1.27634389963465	0.814344871715505	0.104705082959342	1.18444823961088	1.32218144523785	0.851585787480982	-0.378914318620179	0.550592618607761	-0.368796940188318	2.12816194555869	1.70601693428270	-0.888722525697425	1.35269666232109	0.875966414940759	1.96204719474957	0.347871172172246	-1.00022795728411	1.10471410233902	0.531433292555148	1.89338575742366	0.491662864254582	-0.634338498382174	-0.277131560742959	-0.358977253007460
1.81176645740216	0.318775783624270	-1.49308935674825	0.373778566587291	1.48328949299389	1.18096441033986	0.885926904211519	0.294186131709800	0.944690496600616	1.42720467348430	1.00839549457305	1.00148624518446	0.286089564231958	0.580540670257751	1.14851802823240	2.09149353049200	2.24908659737536	0.299433900863312	1.67982569678211	2.15706623616793	1.43192550802776	0.847971079168607	-0.345917675845735	0.315425193132240	-0.412290988645811	0.205416673447795	-2.00353263637535	-3.18880909458474	-1.06099869626691	-1.96867811514324	1.49355230356131	0.928241472166485	-0.617069512455386	0.327887222732718	0.459161492608022	1.79751470904852	1.56362252124682	0.461659901163950	0.955240725358648	1.86058634801778	1.03045185013130	0.475966653056522	-0.585472101645019	0.654229079842697	0.935704408605202	1.35326293243529	1.12316847253176	0.0966221385769579	1.43007592222279	1.50909116339346
3.43833850390965	2.51445226074054	0.813001019185698	0.923004682041764	2.99513087578751	0.493025013215176	0.0931263228499990	-0.0800679915160973	0.786680684304569	0.842856574481404	-1.79987747090614	-0.950199203629721	-1.46228136374209	-0.293614743753329	0.115739045845928	1.07373857269170	0.887745524325634	-0.135440227286276	0.952319824574365	1.72970852749640	0.398074287096637	0.555074908998011	-0.715374302806298	1.23292509769385	1.54009488826939	-3.48603964986909	-2.49017481428311	-2.53042846473031	-0.875144212806195	-0.730370897705489	-0.217397360649985	0.199292382246794	-0.0378323310925577	0.708822687741018	1.33531223908289	0.785596854287844	0.297973316301409	0.261864773018663	0.671896249362915	0.852285767091363	-0.419631123232360	-0.290343985887732	-0.475218707659502	-0.218734080968465	0.652492380499062	-0.413494830064254	0.227736226537139	-0.565975308453673	0.538473298287729	1.45317530567431
1.60403785886927	1.19633087424556	0.772266869475498	-0.493533794116891	0.964849797817227	1.34056592996155	1.23305575997800	1.15309345267053	1.57644547854653	0.821399721479512	2.91405834523983	-0.534533154919307	3.87506882174060	4.09565959828089	3.02862117766477	1.43957490189404	0.858571734340922	1.54469099250795	0.252609108661684	1.89398114340420	2.19186512835068	-1.06245463478019	2.11737626869326	1.48953688919099	2.46497067514332	2.01749409390825	-0.815893509673597	4.92407371725191	6.32310168544181	4.16507649371023	3.35412386663813	-0.466427873155340	3.63410244004394	4.21269251801853	2.59337702298013	1.25417048742822	1.15866233787887	1.06131514832480	1.17671762335230	1.05306017633889	2.10145895878748	0.651526666533306	2.33765533080362	1.76875322952794	0.850916728155987	1.78158640086238	-0.330503844110138	1.44710066667505	1.98717958346859	1.28306547942705
2.49860628104561	2.86105876784452	0.525660553519689	1.57554781465589	2.86882794948823	0.501279148317330	0.466776162940789	0.132564277203903	0.991534849243545	0.633523176992249	-3.58649051639659	-4.74872511780364	-1.12174052564240	-0.144762143181891	-4.09866305235005	1.21249447584601	0.356802284540560	0.148758433383208	0.286784269271351	-0.627645444567344	-1.42612757116203	-1.45617896489755	-0.0392240607486336	0.389046514251772	-0.926487035473766	-5.80744540117689	-7.90537018026708	-2.38761649046550	-0.852388877898413	-5.51399050411519	-3.25318173684010	-3.27472012784510	-1.56220229705959	-0.794496629532430	-2.96002513425732	0.413925935909635	0.155295965147989	0.298766534390516	1.18712397378830	0.723837551611103	-1.66636538358965	-1.20047302404835	-1.07064499597699	0.412257619343027	-1.76619472460278	-1.19607206723468	-2.23871905975114	-0.260478487139983	0.837964805659215	-1.17056232544077
3.93974394608495	3.82534160438945	2.62939524299918	1.38154627309905	4.61854397251000	0.138181072467660	-0.00453838821044883	-1.74564172378541	0.579921450327902	0.125087895867864	-4.06069638741883	-1.03237865699612	-2.89132159037672	-0.147758869371501	-3.81552281245149	-0.0165477347455862	0.975452589528572	1.30383498120761	0.257703810233352	0.956263747174717	-2.27665789174262	-0.742880948713719	-1.40532015986082	-0.0302325813727293	-1.86759977355723	-6.96805856595893	-5.21337326390812	-4.26291021295310	-1.85036242045135	-7.08433265959820	-2.14920068629249	-0.429343795846989	-0.758303751370931	-0.0788172553316144	-1.47771775005981	0.828024565192436	0.993365092268277	-1.15669899418754	0.420475816279350	0.159684805895267	-0.409389902940632	0.523257486802734	-0.332048021614980	1.21546759467521	-0.483801509380008	-1.18867292657495	-0.653197489304318	-1.16088948552073	0.216849003416826	-1.08214337136963
4.54322500899757	3.82338709308447	1.52749572506533	1.54208115691401	1.58956431167148	0.956319065902266	0.658898656934753	0.582898848063175	-0.0313547011533384	-0.325008291138907	0.191517051641901	-0.251860668452535	-0.265201115694971	1.74416582179726	0.561797341261356	1.78078284886386	0.769587693290857	0.717712218750764	0.565397121056147	0.800470384133467	0.718296776656887	0.480501649415551	0.819236884622422	0.609897676860745	0.625007758782745	-1.69046859232194	-1.89870288677404	-2.41944055125318	0.693330126449764	0.644586272793719	-0.112997496726239	-0.215791762556492	-0.0943731404746586	1.28352616554555	0.934204099546813	1.79955798613887	1.28034799030793	0.535897176146241	0.307581664653888	-0.0930916454410475	0.782575160018627	0.338918673958414	-0.754761089970579	1.08237036879703	0.503570407952823	1.58268051064513	0.981710021532008	0.307820372279055	2.04937001149227	1.82867088329933
1.10847770871740	4.83389732913738	1.28592723193935	3.10680894689952	4.42609774203144	0.795360645169536	2.25649760674453	1.09505195357290	1.60407850745169	1.70568232058646	0.937572770986927	-5.72296066433753	-3.08665528201499	-3.11898224455775	-2.17835836830006	0.414995211072997	0.657397610810119	-0.135704407468465	0.364439278851069	1.07557788567355	0.880874881313844	-2.21581640783984	-0.884597956732543	-0.600254253597207	0.678077451464761	0.419748789773116	-10.1801468712130	-4.64627720004849	-6.12827089248122	-5.60875493674517	0.651518509694764	-4.04238983509975	-2.21070683199175	-1.68657467962202	-0.232568871096948	1.12648189575670	2.32700849930251	1.36991608308188	2.15515906062996	1.84593365940878	0.782291459927324	-0.825250334827585	-0.887666672178568	-0.494866825924580	0.178224229458316	1.22427648605308	-1.85758339012282	-1.44130293416209	-1.24960503901050	0.0648086856768533
0.854273850099675	1.49221584525749	-1.51890744726851	2.92538409862272	-2.21428302342979	-0.344911364890701	-0.233719083184232	-1.23289241280395	-1.30373669032919	-0.0272587699154148	-1.26835764424741	-2.20178000933770	2.13680391700468	-0.397080304437916	4.43789372195419	0.614043415152658	0.626976778191125	0.111769927140966	0.167948046464836	-0.324861994111823	-0.580480641364597	-1.46136252914712	1.15429340753412	-0.799962796167300	1.63366538092976	-1.09895802841163	-2.09443974862554	4.25062330028513	-0.652562495743064	6.81392365645949	-1.45291688440562	-1.85004993021492	1.22980894785303	-1.15858375909319	2.58057180122904	0.180337767062614	0.328795963022731	-0.466765995260815	-0.577774978486277	0.792831720890073	-0.758582365712350	-1.18392444256101	-0.0584614390128380	0.144965853052039	1.11568440449983	0.377940210503295	-0.564152369319070	1.04074979858282	-0.153674667959725	2.27857919472772
0.00118509449563931	3.83035718528336	0.857416152165513	1.80505442878601	0.0487381898548449	0.946428648350647	1.50428001148582	1.39677982150387	0.356495818808241	-0.748359374303107	2.69600995643879	-1.60599424927177	0.334167291719353	3.12968309943111	4.10753775701129	0.170315243890030	1.30534393411003	0.780328368220658	0.850624456839192	-0.223748500472190	1.58703588301585	0.137732058874006	0.00518613103069043	1.96709688058204	1.67730565727551	3.23418305319606	-3.38824723986716	0.721763326027400	2.85785249450367	5.47310427417165	2.68088945238280	-0.963832938602870	1.32315200356263	3.72531010375045	2.99814332341778	0.765376838098526	1.17444854445940	0.740803321517944	0.686454984015704	-0.400564648485513	0.746097379274199	-0.222322574921952	0.168476105554099	1.49965664707381	1.61022729924189	1.70729984957926	-0.675186287768703	-0.214572953019584	1.27735902256137	1.19266370518614
3.11998837266260	0.971170275058192	-0.0127026615581141	1.83282243680424	1.52996368363763	0.936072279815887	0.0363322281591110	-1.27860886546075	1.36993962600268	-0.147438502777472	1.86233012290584	-0.252242634069088	-2.34130744344393	3.06097215480295	3.77799347294287	0.0630534854536453	-0.0465010414792033	-0.0742781728540045	1.42680118152820	0.885454703638835	1.37066113010041	-0.387193467354944	-0.781293640183845	4.11219451778496	3.86309231970025	1.44120790043180	-2.59532076128133	-1.31118275278078	3.03853869559679	7.61044190652401	2.13986079898948	-0.862268823659043	-0.771960123101199	4.57361770596797	5.88158870991362	1.43902091366271	0.462199648993215	-0.730694272410373	1.21371648308957	0.131434854145102	1.74754820267922	0.310498657606228	-0.573592561596827	2.26813264634348	2.06612374379423	1.92190018755388	-0.154043729642218	-1.23008118017436	2.03216356119599	2.69855599990559
1.49165460375776	1.77503466952255	1.29163232460808	1.21524334035723	1.63589803823098	0.796005678767505	0.506809305461271	-1.13584898169527	-0.357156820288054	-0.705697024810906	-1.21778460914850	-1.84032111945435	1.63869806714845	-0.738530173904289	2.40652771870500	0.609973924398185	-0.133493033250510	0.289528068206735	-0.0749669046513883	-0.289608702038876	-0.597799802657031	0.468760559903680	1.33397679290445	0.256531954160533	1.49957452055457	-3.39087100012250	-3.17930068182432	2.28542113189131	-1.85262973166497	3.07641823195606	-0.859914814811505	-0.280330616142368	1.65247186246343	-0.657299646325521	1.80983950748463	1.30032316908350	0.895895083340033	-0.826121880783926	-0.387538024358717	-0.623843001805671	0.364090645412624	0.710937011202224	0.542513644927039	0.141259430898103	0.304996495068938	0.357352857951282	0.540346561222872	1.01064150430505	0.574096493427641	1.17284482628954
0.833583143535387	0.785168788855245	0.191232945572700	1.15286640838143	1.50334046622553	0.567683741612187	0.457901037571135	0.182152331959569	0.469209746524585	1.33334638281817	0.531408485635961	0.0136528919064212	-0.383409312104863	0.0541988656068941	1.07577946066781	0.257186616488417	0.0926835118976719	0.152648396713419	0.483729845702538	0.755507120276016	0.236646641487903	0.271224941729402	-0.0743295305732534	0.456907702297203	1.33283888597671	0.606096849810736	1.00886760978712	0.622354973270037	0.934424912724918	1.61058394427424	0.551671714987563	0.0700648207017345	0.427725929130569	0.715193920278626	0.751084384506719	0.450028589074586	0.548620924984292	-0.0917500674717466	0.500984176772867	1.21520288295060	0.379524363254102	0.214301649404629	0.399704413380549	0.632504457494123	0.676795109596561	0.863758255007783	0.508056893640211	0.351683179574316	0.962038164633553	1.13408073742109
1.69491645612923	1.38780521312561	1.12792070854185	2.13179867610012	0.889276137086819	1.24023906401721	0.666789153259542	1.29291150826726	-0.178954089007943	1.56978734053591	2.31485768320709	1.50713232532866	1.22750823387152	2.13924359144227	2.54752196206287	0.824865809076204	1.09476553898494	0.162700274061354	0.701398753889924	0.550713123919323	1.46631547220935	1.20963474454012	0.120543478155598	1.86596566518561	1.60830509632085	0.223835842279501	0.361753426236463	-0.431124558176506	-0.206112909920439	-0.0816330489781620	0.612288443095943	0.806463428517546	-0.164012931861802	0.315507455895645	0.957348363094209	1.54357818542611	1.29398642393504	1.43861338428410	0.674351072434371	1.80778247622019	1.16939063064372	1.06162490828249	0.619579319323970	2.34845263482052	0.568563908540181	-0.0233215276186201	0.214571587856376	-0.520682764686626	-0.0512286421638528	-0.300922143135853
0.602139981820411	0.600643035520454	1.25561441170916	2.76003405549994	0.775689638600206	-0.520743218892594	-0.217582653620832	-0.329715772262546	0.653852749655689	1.21819528679673	0.763333618017208	0.703054714210259	0.817029965583394	1.21870989321432	0.963908365572058	0.580584838309232	0.465179546632102	0.204765663103496	0.998017992854697	0.348514343518241	0.742454162607531	0.422067504571599	0.839713496567395	1.41512073256121	1.22795954962361	0.633394396368175	0.718245052249836	-0.253690825652491	1.13669623463103	1.25609048730174	1.10925387148927	-0.218499111721618	0.282659293481029	1.43305877183860	0.0195738574534268	-0.873850576792284	-0.222434440802605	-0.316084130292447	0.801290814050404	0.948254500069872	0.468587717396066	0.858950716173371	1.25883833515701	1.89467562902304	1.27841605035842	0.387008999845463	-0.393964165043300	0.306705858127440	1.45230066088070	0.0674628974147105
1.29254068595345	0.985762757974626	-0.552727775820683	1.81169142164264	0.994564648648568	0.854591436179520	0.301446948185207	0.0566057669842568	0.0570957190856163	0.579393807217583	2.01547482518220	1.03698674977594	-0.188444077777922	0.754559534092980	0.955657509535277	0.624910302363311	0.225371747995975	0.191773910245546	0.837748908518854	0.538391359816627	1.36079128434342	1.01780771252723	0.0523084263093079	0.826452137766793	0.582248161204170	0.627608777408916	0.515874945432287	-1.31745875218021	0.834843406050570	-0.218568103104518	1.43805255468448	0.237867072692474	-0.439541449537476	1.19934640608360	0.776066609166147	1.27900173410599	0.481866571164121	0.174658962680997	0.612540981533215	1.13414899937974	0.710182461979754	-0.194111185604243	-0.512183055194917	0.210223321474416	-0.461906615695414	1.94625731093147	1.02319710528078	0.282016477318187	1.29903480281170	1.43337689955351
1.66143396191655	0.501581164718090	-0.246922505888049	0.824844299755032	0.681233020081242	2.60622342060675	2.34662951563683	0.977278480608140	1.76190327107929	2.33200121244114	2.85536345844837	2.47229145952062	0.979392257645101	0.990804770778860	1.60318424802482	0.683678973380591	0.863232400755830	1.09204621442037	0.880900964553147	0.803249211542763	1.99235411245335	1.74207634199119	0.885362322741637	0.369173911524195	0.916187612805947	0.649043241495130	0.444386035952887	0.563161916090659	-0.494015406939326	-0.342591336454214	2.07939542971651	1.63425387951884	0.903224795595371	0.785749750197693	1.27233418062317	2.84328569017923	2.25010466104215	1.05454160467355	2.09195446668751	2.21517801136545	1.31353090208046	0.758906053099786	0.0661122584569096	0.672771806581567	1.28331198664437	1.75475131992271	1.14883784556849	1.05674378277287	0.812319564436777	1.82979998813613
0.484102911633913	0.817821088904873	-0.263515205998056	0.946680454225881	1.20312939088324	-1.14658408075026	-1.19552311572327	-2.28339132372560	0.245449250407145	-0.212028082117950	0.433877316742864	-0.613778591742266	-1.47438916669444	0.181398467295239	0.128108587802934	-0.0666940999811949	-0.408694304293546	-0.918188434871617	0.221942874111424	-0.324818440636467	0.366802988408885	0.591307375060076	-0.445164383235360	1.31280907192371	1.52980442077876	-0.612547942742550	0.559562307392888	-0.150597869185068	0.486187855276036	1.07732195039659	0.286135045028450	0.358938355919598	0.00669661854253967	0.251982906809058	0.567914729257257	-0.498001500883461	-0.484172226710276	-1.19286930611849	0.638256349101493	0.306164878044637	0.0525915875194549	-0.0919814091603168	-1.08752433181241	0.133976514426454	0.638863658985409	0.953107991733672	0.731902029402104	-0.0833771390026943	0.738248810113021	1.75630229072823
1.28459759828845	-0.289804755203139	1.20460774098692	-0.257180214238145	0.378456809416544	0.836209058637460	0.434276494751172	0.735603764018725	0.415575968003029	1.02309635293306	0.662850797989579	0.646185479705842	0.733431255420534	0.113695238689971	1.09818761954205	0.247203223899344	0.362783192229701	0.0374980261364986	0.268321212854580	-0.399395466079472	0.762875188211027	0.265859405569628	0.523903783400458	0.668565229258247	0.825154841249098	0.0952892431006696	-0.159660586686124	0.163598537619828	-0.819762264357355	-0.324260245407045	0.534229569200958	0.523740065393362	0.961934837554585	-0.0913637550905477	0.638176672901691	0.761197452142582	0.171125454409246	0.492721455377534	0.0462525597893055	0.414119642421909	0.978079333451845	0.743124983038078	0.907107278075911	0.584526823477768	1.17625273442253	0.900996860475384	-0.408224525572997	0.343742739996957	0.568095401012343	0.424954358254402
2.18984947614431	-0.436767542652532	0.901864710556520	2.05541062904528	0.807576124400677	0.311654411820928	-0.340178348070069	0.405352485219908	0.692793913069741	0.553797128773704	-0.0467446852233806	-0.493599155458423	0.414705472728565	0.629131243487676	0.327830509030939	0.211647141553913	-0.605612090098337	-0.154875473603708	-0.633216714091056	-0.720085068001087	-0.203968251514022	-0.938402192656778	-0.445346520768609	-0.408734616991001	0.0596543428130065	-0.155635792739959	-0.730120597948625	-0.739651906024763	-0.350464122772364	0.00174004881683132	-0.0329793674551535	-1.72478865145510	-0.897927468431497	-1.71399178985257	-0.940261159181841	0.824009243492917	-0.577942624662560	0.593868146049188	0.913635743559052	0.742629398684315	1.08548766337159	-0.605610445363707	0.192632685512637	0.600460872882712	-0.213331884497263	0.433859949035456	-0.534303940747464	0.199616733123863	0.741221811055302	0.158660303356239
2.92036593830006	1.52054986441707	-0.892516960832142	1.64313525450672	1.35864100997880	1.08188437562795	0.359069984814491	-0.688075678386996	0.722846498514356	0.898781448044769	-0.229653396733825	-0.495646379526139	-1.52986846918125	0.331779034182075	-0.454756760585056	-0.444445006147266	-0.692048957995961	-0.814302962978028	-0.172549499349650	-0.165239786844985	-0.235932632934883	0.243907187896742	-1.78111326231059	-0.154520244434552	-0.254559459003133	-0.347327801277787	-0.132247599648352	-1.47055677175188	0.127059317440580	-0.304617222713146	0.619889100336987	0.359299402523694	-0.816123307564874	0.214296265600835	0.0434133886163952	1.95470714897430	0.100631359513892	-1.01390071278045	0.991277536540899	0.998923621368279	1.49393816439045	0.437010350541360	-0.588768091826129	1.38050919532440	1.25675947566310	0.765672748196826	0.372747455331991	-0.974964200011774	0.528556018749475	0.483019948011684
2.62407124792504	1.59046565716400	0.00661736511472633	2.18811577360997	1.40649272810770	0.634108431136372	0.652664663919907	-0.813724094197948	-0.414561914378792	0.140182150496726	1.57477504439260	1.94569210550545	-0.677124315533771	-1.08833695208552	0.221328356103058	-0.634729693675675	-0.216697313594244	0.980395668855067	0.648119010265514	1.74127177114491	0.417669717951840	0.375586941180151	-0.226267398862076	0.231915340645555	0.476328211125846	-1.89378997554410	-2.23565058113259	-1.34136821291176	2.15385690247464	0.833096350915364	0.173312432414786	0.289874901011748	0.722389685928647	0.813469200899242	1.25410358312449	0.279733260504450	0.720626922577507	-0.694056778698780	-0.197293845097846	0.470895481634480	1.76809711359245	0.576099238306609	-0.205567485557614	1.70355289320231	1.19055407313559	2.28686140686605	1.44787821013647	-0.347700025766432	1.60889558102712	1.58528239608451
1.89004903830656	2.78543155728857	0.815642690044662	-1.37962391108080	4.14022105254396	0.638659557188865	1.39159379894079	1.40119303463425	1.06371212468767	3.09871846502443	3.02161734763308	2.28124144772337	0.160379801914631	1.41512061641750	2.99230100082208	0.232575585014786	0.728884050180078	-0.570213055623750	0.767239107461052	-0.268529806899338	1.24394425937513	2.24671088729477	0.149562178089626	3.32053931255805	2.33648033103285	0.363634020847019	2.16917235923443	1.17643057453350	5.75805083944870	0.889492343404958	1.18812244019988	0.0141394109777622	-1.06163855931508	1.92338805868415	0.768305567795704	1.29424144336673	1.88704334953256	1.04890680993015	0.257005589743486	3.18488347669354	1.21296076351517	1.20847776949141	0.803534038575430	0.998538456448118	2.16903763124570	2.67720864865082	2.94251135857640	1.38119690165253	0.333505716274857	4.19567760634762
0.499413303539855	5.20044311592076	-2.60165495749150	3.19069193573603	1.17539217619885	0.763375780842976	0.922274351505861	-0.488219548238545	0.374333800423253	-0.440945073312442	-0.892265500428396	-0.322504745948050	-1.92582163508459	1.24419111731583	0.0565574581219988	0.514601360309566	-0.420736516720080	-0.405465390203881	-0.219972362355984	-0.0645603135978536	-0.468242287823736	-1.61283167037248	0.150664497968229	-0.181311438058076	0.599028246144432	-1.00228044970755	-2.51386784744946	0.685934118768529	-0.867529600964687	-0.595284475451548	0.790196564179571	-0.740111442869162	-0.264314005632381	0.845789559118540	0.178458726268291	1.29352225808873	2.03330331863951	-0.788922826001606	1.05241218355800	-0.00876322458466561	-0.0510929109201950	-0.265242890101863	-0.708932793603557	-0.502247167376421	0.0146028887535383	0.0405505710630827	1.58836014189914	-1.33618847380422	2.57098775833599	-0.442698251393759
0.376720712866181	0.300477591998925	0.733315076585711	2.42169589132339	1.24917815329896	0.109044407184742	-0.301038446831772	0.785945843970071	1.81386913093535	0.197919594815302	0.0480191371421501	-0.244226926234553	0.680660597835001	2.21091359593913	2.15159169630538	0.00286164676742295	-0.701254897842784	-0.0115973738648805	1.10795246027086	0.403116627565131	0.518116917582663	-0.701748815906148	0.331329565571991	0.368883186760533	-1.79269644707211	-2.27802983234341	-1.69721682990556	-1.59299116547641	-3.91746555225210	-5.98734858453418	-0.299636109659344	-0.507947639968577	-0.221092814542367	-0.438104023269746	-1.69002427578811	0.219735546914361	-0.118602127566405	0.779482909690898	2.09564821364631	0.961467291925075	0.000141911936445638	0.394805613589094	-0.902573097607727	0.312277138276961	0.710189564599974	1.28220583116534	0.249057395701772	1.62414113565313	3.60159480473086	2.68177513509166
-1.44672788806296	0.292718658528939	0.634770957167884	-0.422782891786831	1.09048707327055	-0.806768391357933	0.373496147208769	0.825763342747566	0.00874010723159735	1.01192184542047	-2.05898386065688	0.752625804789691	1.79456586915636	0.810669300319109	2.23818168173420	0.217187047487553	-0.0157180002036768	-0.635389538245219	0.782535750610604	-0.688010058504185	3.72982265778629	3.05232229327691	0.321698818537747	2.43064299331272	1.72053685992238	6.46830062878005	1.73421682838047	-1.53478388993874	1.72275537451889	-0.220937106257271	0.950053291012427	0.164896506810658	0.0269475292635981	0.919650730723648	0.764212969187943	-2.46877692980734	-0.0701179189806513	1.32609063079158	-0.210823632414458	1.11636477638098	-0.338544640635725	1.10830296524705	0.673885077994438	1.41300251449093	1.30265511450271	-0.283882570055789	0.417406077092407	0.885981034521159	0.786214323059197	1.54529055737072
-0.912042300426011	-0.128479714214972	-2.41513838728640	-0.00591592840672739	-4.03963483282302	-1.02515215887227	-0.770189848245403	-1.55360692072567	0.0214836694250398	-1.67660530223809	-1.60251610593715	-1.99907539648432	-4.50349778998712	-1.20419075317115	-2.69118326030735	-0.738689647666702	-0.755216248232239	-0.732692504484948	1.91753528812617	0.955027903706915	-1.51137603220007	-0.467909381950019	-1.45879304016581	2.48596955197108	1.51496070896937	0.795491723880302	0.634922789243392	0.822859511570737	1.22072971338708	3.75088387330628	1.01239700719047	0.316339440623715	-1.15096443729598	1.21781277369173	-0.454945171792749	-1.26713925627016	-0.825000207230648	-1.69841518035086	-0.0125183366142121	-1.97870696264793	0.483362516586139	1.32921871699954	0.320703309950535	2.19491456159374	0.367636781544109	-1.14383299793233	-1.62721632187085	-3.65429646511698	0.111276779163761	-4.71968890619198
2.11122430597347	-1.13782280111265	-1.36527810511594	2.61447825263289	-2.09912533751482	1.27882780053511	0.833906663454242	-0.582477409770835	1.68782509168316	-0.255399334626606	1.20978808879625	1.14317635817874	-0.337791229416828	5.17859484657198	-0.755845908150088	-0.167493319671353	1.28389590812720	0.777101202382747	-0.115645932313512	-0.0940212245765491	-1.88907618742095	1.19795508983941	1.35423257474491	-1.12457395331105	-0.147069668261098	-3.46001041267149	1.69926825342878	2.57092145612125	-3.09277693791641	1.66587916891254	-0.618831562995506	1.45722933084044	0.498842431544730	0.740029545307067	0.192593192718704	1.73709396324498	0.554521588223755	-1.23539857977804	2.87013166560526	-0.641110008273532	1.02429548073848	0.0930437539727382	0.00598112836527065	1.16313231694596	-0.399544377855779	1.36768983486484	0.903718973122443	0.368606735078016	2.87371702786459	0.147818823598683
-0.307651010231893	0.318104378020962	0.251174190762868	2.35806976043841	1.23593603249719	-0.280447523527982	0.869993441070619	0.215072562210480	2.39144044530076	1.32713835922914	-1.13652477421419	0.328807070716721	0.892434216635593	3.87610676323311	0.327905319241836	0.896501851657831	0.532189615965308	0.840838125971459	0.108686669333110	0.642918119372553	0.0351192286871083	0.783812914275586	0.424134197752210	1.07300442480482	1.55412916609384	1.23045458860724	-1.88153100750606	-0.815226215370785	-1.57727970092674	-1.04596782382396	-0.425829341578208	-1.30874844981167	-0.932148279062062	-1.00494506004520	-1.04523771221500	-0.832701876173815	1.98068559709282	0.874803103299200	4.24985754037334	1.62307269675512	1.15402055790219	2.22189154121406	1.67895027132727	3.39617190588615	2.34659824377923	0.442511798619307	2.45859458289124	1.34292880574321	3.69821389637036	2.06509710527280
0.292123319824064	-1.36109689882491	-0.154662553972651	-0.173131651753621	-0.373694851064153	2.62317725206448	-0.0513841416954790	0.601159720485278	1.17533907517817	0.790382292011836	3.16871133397344	0.215255370076440	1.90231771830807	1.46856109899395	0.791722476896773	1.92778654991163	1.15292049119605	0.704212048874004	0.823160283582457	0.0533303033607453	3.39791092655532	2.43440136046526	1.72976645245464	3.95413460379144	0.585414187709182	-3.84278929724664	-1.37239626932574	-2.48615458614386	-1.61622493598509	-0.452711835021413	-0.445440417541519	-0.0199307948363021	0.121400645854974	0.0121270158141051	-0.0872910931306770	4.25071025490715	-0.722532277962070	1.51495231596814	1.68016650640105	1.08303415224431	2.11392915279408	-0.640932935473934	0.170669554335460	1.99142949272699	1.26244500083696	2.26508064170772	-0.899181376543515	1.22651296503994	1.26195637978321	0.906240964057298
-1.63141751247850	-0.754510599546563	-1.70094523406292	0.485748612248736	-1.70595683564404	-1.17956352737560	-1.84039515969384	-1.57269363052888	-0.158344571308383	-1.78832919853935	-0.642892575930436	-1.54868493053794	-1.88140536875418	0.387828832408992	-0.0803943871152359	-1.16720919909040	-0.227129086628976	0.535344532471553	0.905234359315944	0.386193960186480	-1.17646341320176	-0.441854583021300	0.0734506842139311	-0.691447122365231	0.828772353900723	2.07707632646232	2.87594317589198	5.63775743320895	0.968735875354060	4.21138457538582	-0.670380154683501	-0.884236212282845	-0.305671522269648	-0.0318993935807459	0.447140601221220	-1.72413990927859	-2.36311926613459	-3.06308994310106	-0.0142337133138426	-2.52785926144526	-0.945828676973667	-1.49334074748562	-1.30279034177821	-0.425008463116031	-1.53330687557387	-0.639552940963720	-0.215221794837831	-0.743009953632241	0.678516813022450	-0.540011456008511
3.31776381731744	1.45381209427381	-0.653943701403451	-1.25623374972497	-2.44969277904135	0.524291223946648	-0.117481415428294	-0.226761441885987	0.0147342741850736	-0.579702113528077	2.03556157039935	0.278995408507875	1.40812458692289	0.320839954375479	-0.198371841674993	1.49784679103959	0.222725030650413	-1.21366941829298	0.269225457696345	0.640442178080896	-0.519036143588147	-1.64862162063970	-1.42566795142221	-0.357988748864557	1.16963283632005	-2.12689986925741	-1.63050922663348	-0.368849820056123	1.88418064492732	4.31494356463949	0.750885766862673	-0.0806460974981249	-0.0173385702716224	0.326405074148575	0.593054442857346	0.362432941966190	-0.366676780295835	-0.167993165237373	-0.411627862143559	-1.22752345051186	1.88552948474041	0.356753588725908	0.293822005543790	0.105237454314079	-0.462425831763300	2.25942471160232	1.29909253485941	0.0467028779096044	-0.468992734325143	0.0136858439706451
-4.23230698239079	-0.742705013914776	-2.57720448493396	-2.94076532424509	-1.94835363512215	-0.954839918268867	0.471601600417431	-0.379575627551453	0.0254018618521137	0.435169786960854	-2.04387641099762	0.824789791905383	-1.62899870110546	1.91621697662757	0.00746696564283234	4.61596078393833	0.940765267658023	2.67692113440445	4.21812632669793	4.19056719874998	-4.61204223120704	-0.918793317698288	-4.08408799960639	-3.26589829762426	-2.84178669147859	4.15398298768453	2.75120366154334	3.50855889731936	5.70975409487089	5.62738953054866	-0.816264280550801	0.600931736517412	-0.284849765594768	0.525588053410916	1.34973535708855	-0.766981941789734	0.410757783571745	0.236279409599300	-0.213822786029082	1.08499125509475	-3.81612696233512	-0.558380731831154	-3.20050873112402	-3.06063596221195	-1.85246350333736	-1.64336329254531	1.18794491350282	-1.45759971787090	-0.519552163762478	-0.499420265129945
0.586166514028170	2.38316911087397	1.16357029879748	-0.351120245903580	0.842858892516977	-0.910088259960194	-0.225690074658491	-0.190946441968006	-0.107098902407445	0.350876478343231	0.840883918807482	1.10219254091869	0.333194969859072	0.107227071736766	1.26834914814584	0.262214922579929	-1.86806189192376	-1.46530557133088	1.12373707071132	0.998358602808825	-0.684406732797045	-3.99595111992631	-1.99335057518014	0.946708935531087	-0.105172747011906	-0.268436567639281	-3.17559678613518	-1.05504583694355	1.36282333472704	0.0286295397765119	0.787083069592498	1.42296479825867	0.687161534885373	-0.335552315037592	0.0729730667246304	-0.0834707016186709	0.266568924528469	0.361646951271510	0.243437903181206	0.971034573481557	1.54378683965100	3.50134786539387	2.40196622333712	-0.145611424386596	1.52967578052430	0.973874474108420	2.65757600153388	0.726679712592837	-1.01763323371152	0.353853767754863
0.336090178423648	2.22917233238595	0.918871329156968	0.529138519329585	0.551044645560475	0.435143850782730	2.34842551490337	2.52425422813843	0.847304222791523	0.315668279225845	-0.433494498696792	0.906292320913734	0.806755704000491	-0.149402695407916	-0.522328678864856	2.13774827482247	-2.19487802355064	0.841409728455714	1.85900071735190	1.28059269521888	-0.286748443034936	4.16057542630651	1.81929140950670	-0.632722875359784	0.558921490040850	1.25998518148985	-2.10662930523938	0.443681023824675	1.10926415060553	0.259829795502300	0.248861254637895	0.409122890597281	0.657743504466687	0.815455169538886	0.383265335071533	1.34652845334935	2.91684777664146	2.75477965502852	0.436875443099630	0.540346403197839	1.30091904891742	2.34387265307057	1.86444034901257	0.434645870919272	0.165957447184498	-0.322356746883882	0.465765803482217	0.548133787202740	-0.313056501159155	0.169860465992571
2.08605974163279	3.45144526084743	3.02636621167653	1.86037152863100	2.64541218433404	2.15800711031110	2.61491113278100	2.68937579889370	1.92860075895143	2.50455625666747	2.20876608432488	4.88774224898773	4.06499487180443	2.69288642602257	4.01381224800058	-0.445714874469509	-2.82206152390938	-4.72994951285089	-2.13470220213846	-2.44591569691106	4.39571471898472	8.93535325011339	10.0078940877235	6.01613622633245	8.12505780481044	0.484858492024813	0.419726128071019	-0.828569935618534	0.622494333342432	1.15677518481540	0.755647910580265	0.422155633141481	0.838646216137976	0.213044238994295	0.780551079982637	3.16419861859210	4.87156966686987	4.81288413089118	3.09187292888867	4.28493663472528	1.98299386905094	3.81830544754131	4.26406043265348	2.01580922170926	3.23406725695300	1.56437797355795	0.914541504826813	-0.723720786597458	0.593535117331074	0.292946481911155
-0.844158991212677	-0.220290130972268	-1.60774324817302	2.19472325312829	-0.0728763971655155	0.663576899778027	0.322217795150612	-0.00763851881609412	0.316863114922599	0.00321836815567700	-2.25521910195265	-0.492950952325291	-1.33358323459363	-0.885394174164764	-0.213828694472932	1.15798267882677	0.843031364157866	0.136262483827446	-2.18249965835000	0.493357783818981	-1.46027967255528	-1.42629610501511	-2.94614241447717	1.48152736210199	-0.139029564310370	0.556274140423323	0.141707665816122	-0.0861756696367095	-1.71121317608377	-0.474945896523938	-0.529601760873179	-0.598604427641627	-1.50989035896640	-1.10056001972941	-1.33932923352026	1.47552923257297	0.730194842285339	-0.00905486885537421	0.874143875114624	0.374036149545800	-0.657649332027919	-0.00208757606592691	-2.52908382418454	1.97717780671378	0.688770952424623	0.0639927861992256	-1.23172065305856	-1.47879622162121	-0.634432280406026	0.0702835267065272
-1.61277123288097	-1.61374883631063	-1.99418270190543	-0.681274973698452	0.194846668700006	-0.470515133980477	-0.235151410676615	-0.429806685138766	0.207434712045460	1.08902695314142	1.63499803695397	-2.11158575235911	-1.23733448518542	-0.152799226496390	4.97985318199494	2.57136914209418	2.20888598538763	1.88707340212527	0.335163922043936	0.218811850870003	-4.07215096022297	-2.19060356741934	-5.04044848317826	-1.91050856579892	-0.294310070417756	0.929284288470827	1.52812312950793	2.00873351909234	1.56419297446457	-0.715591318914191	0.453267856262057	-1.47303578445387	-1.94552671599730	-1.28063548812702	1.71027628985633	-1.39488346733190	-1.93500327403209	-1.75229667532480	-0.334402203934463	0.373753384574792	-1.85606476289223	-1.41099165469805	-3.38804044196710	-1.38157163487290	0.560155860899458	1.01465926024922	0.739351900071608	0.854617949374097	-0.796052606312037	1.01568948221908
2.70617635869675	4.03474526956481	1.83624841172027	2.48457612101071	0.568197330886378	3.12469921866069	3.62806245646370	2.20259181023927	3.12128776711824	1.41751809920647	2.20760470348628	2.62111067654836	1.83734068153106	2.26711354608936	-0.0858828166226324	-3.28295393063890	-2.94443899541224	-2.55951485721239	-3.34329231097608	1.34512926016545	12.0792039603347	11.3481999729237	8.47092155176064	12.4977696253571	1.04379358934276	3.78376262950112	6.44131410804595	4.12674970206927	5.12372760240191	0.978897299175413	1.16771518026559	0.651700702449009	0.613776742155050	0.714554534567142	0.339522675423352	5.35287231170445	6.33346298275029	4.02038696250490	5.77948725372978	1.00118545380761	3.26526397861004	4.91189109950767	3.09895878184138	4.11798950910191	0.0225162690701595	1.89527404446327	2.87554388799066	0.943010791366886	2.11946008653734	2.11133172775412
0.264325602245531	-0.232847520274282	-0.0150998273417571	3.10022808475642	1.12394839647535	0.418739044597716	0.338680005851369	0.0866115088614148	2.43552320325281	1.44716197217654	0.885710304189738	-0.0160067106513075	0.0226532864830151	2.29144946925050	0.601959197640575	0.409546128572606	0.646037757313996	1.78174354611844	-1.31748306138249	-1.49166053353850	1.08140994845592	0.915691002757578	0.229305606020214	6.26635072653243	1.56122048502522	0.741618679350145	0.515252832932701	0.425007142399375	0.269300678444724	-0.920220308973617	0.970510991550707	0.110360756172961	-0.358654913900162	0.819750494866213	-0.229388808901115	0.367991792952125	0.700023994854069	-0.193702866293807	3.90369531011138	2.24486788643260	1.37510226270720	0.701070653055204	0.0587178648525644	3.35703770614644	1.67149033005745	-0.322938386996382	0.349398010732260	0.496677477693886	0.645254783709238	-0.656502554845298
4.21402944502461	4.75007741605077	1.94072280851788	4.45455400642277	2.84576463038457	2.71322869109099	1.96840446466922	0.839859115218133	0.832334363620248	-0.0758474464928440	3.66433447230156	2.55809690607930	1.12797218025298	2.88944831509434	0.926998351700604	-0.717902816786591	-1.56102453378480	0.718092799832448	-1.88959757247358	-1.07201359708597	5.57326069782721	4.84151917610870	1.76994313643445	3.95677389312186	2.02667098878737	-2.19405973581894	-2.99106392609059	0.503173072740935	-2.84862671865159	-1.04230766515326	1.14449030453579	1.43756663220665	0.747198028901039	1.46953362979730	-0.316051875473931	2.81406524952581	1.71538453409994	1.05545778144369	1.17664686472926	0.593261429266931	3.45524729972021	3.54434205678081	0.641160433118785	3.07890477747605	1.79190957446008	1.31473648773135	1.34364704609106	0.293959605907730	1.10379976852528	0.175675534861512
0.913730038105213	0.711889590059670	1.98218987334974	1.28367969004601	1.96439286718716	1.02120996537993	1.85636871229806	1.81560987285932	0.787824487419970	2.07075409196238	2.46064077914279	2.64478640195237	0.791466970702066	-0.198753658561657	2.17968895477504	-0.701464474795664	0.917270597712095	-1.65403046184267	-0.983268354667269	-2.01305706427757	1.85576992850945	0.0947650708555372	3.03525540888286	0.497697831691566	3.12590043224394	0.298720286065754	-0.996857441263369	-0.370153791837977	-1.07266747092702	-2.23903619190488	1.01420619514394	0.862624630584380	0.568316744355219	-0.837056537052536	0.700056761631577	1.06755573191363	2.45614361449059	1.53624631110646	0.671627060110582	1.90352946582822	2.93026803137166	1.60521702257009	2.65247767112743	1.53445066549223	3.86788886515870	2.18540953594741	1.43800926149123	1.55487000861893	0.720017484298616	2.62475279997396
3.07521097549547	5.47581119905518	-0.721380624186885	0.492193426568557	3.36371533455397	0.868752546257561	2.94535950425651	-0.452357168667113	-0.270070870156067	1.22813698738361	0.697789847753084	3.57872130922114	-0.594848718136850	0.290939159147628	2.36371417823979	0.333770464951222	2.54829202683435	0.778032613173062	0.802723520289000	1.89992792644610	-1.25284879698492	-1.60790044823501	0.255275642039463	-0.0919543217731320	-0.229726066921991	0.101413140740359	-0.585982851932966	0.188569113434918	-0.420138051149984	0.945239977956305	0.929257508138164	1.36106864045447	0.738820214266852	0.412112995314820	1.17871117058428	1.12192187453361	2.39259374386423	-0.617512521899540	-0.429712009734665	1.11502710229337	-0.0360631471217854	0.364138165203617	-0.494598364045258	-0.192787169637935	1.11678600135399	-0.447329417993661	0.253243842773365	-0.721672886171037	-0.173815146159384	1.36202878261940
-1.54226783741971	0.255399233659249	2.87934998596760	1.84324644320933	-0.571381611053198	-1.64683012896023	-1.04127096746905	-0.795001183773584	-0.431997029516372	-0.384133649956070	0.487956544320362	1.84637900184467	2.51395025994951	1.79612417734110	3.28384614203105	0.425937459050685	-0.243573227985774	0.188064654407336	0.806901324787479	1.17044998703827	0.382561448047589	1.35462160126291	2.80520082286514	3.71142003570990	5.05302424096232	0.0918574787859612	1.22919918308948	2.14995942513982	1.56554934577792	2.44812596379963	-1.51258920940814	-0.430494167129506	-0.168486269257809	0.752267399597923	1.79598748814844	-0.429500678320981	-0.253989428428319	-0.894244816396446	-0.179880966255951	0.156808487995148	2.27337724199066	0.954016801778714	0.947925051690422	1.51187296648779	2.88150429685779	0.820604491954549	0.526175698706719	0.435689883503452	2.22178680246970	3.33438298903032
-1.01965164712780	-3.01640782892954	-0.915512474859801	1.98525171268122	-0.386511767048381	-0.0630659210356317	-1.60140043824911	0.209800202193101	1.96310458834930	-0.453613992510704	-1.72056937973172	-2.57681397150590	-0.788685774717383	1.42376680263754	-0.858707515864378	0.295105270505154	-0.394516155834083	-0.586386343763376	0.482058974501404	-0.0162424539775721	1.31626122359847	0.218162740464296	0.391688378973409	-0.711737598503699	0.270509844524485	1.62252377136351	1.84393246096736	1.00970211407341	-0.555024025956946	0.326029407892857	-0.962573743910671	-1.01448771603089	-0.330964279514868	0.788593082912298	-0.648816320387562	-0.821729112735254	-2.69855605751973	-0.399778285746889	1.92742156634429	-0.697650633571913	0.336588415059794	-0.787687057091393	0.639576325225814	1.21387740567662	0.159644927731321	-0.800047629565796	-2.10563247775151	-0.727213799247428	1.90289381457784	-0.616856021955977
-3.18632867367259	-0.174461769779132	-1.84925282298739	-1.08796651222409	-1.09468451326477	-1.02766597900630	0.471605637611825	-0.851793492252162	-0.230595060927833	0.762256625889773	-0.936260455557029	1.15158366632121	-0.507738980434999	-0.218088650042064	1.89464422035585	-0.614468814354979	-1.68097730331301	0.188131038258568	0.834805750015971	0.720630883234529	0.960017216171943	-0.407363770098987	-0.251901649393073	-0.353960157048642	2.28861017871308	-0.601543878166984	0.250247714666990	-0.628580658497706	0.283621262661688	0.900083332437689	0.678122472100611	-0.491390410433221	0.648961610582187	0.331088487598349	2.06447249089561	-1.39241198563653	0.447850354685759	-0.770297647823798	-0.191960737918832	0.771931865533755	0.677149667337599	-0.0601675736514657	-0.722708156906627	-0.271623769201943	0.352719372689652	1.02110792157099	0.270379772138075	-0.495838582396859	0.132686459058471	0.269905291228513
-1.21414797532847	-1.31134376855959	-2.10050846459813	-2.53885243417918	0.151310647772281	0.366043360288010	1.33051047402460	0.263189175095219	-0.143290077798738	1.63887658230354	-2.06693752272193	-0.489339555856880	0.0839898612890160	-1.48496411149477	1.16639310531340	0.965795951267614	-1.53627257333639	-0.926164471082110	-1.58189986366013	-1.96820618024736	-0.216500141453876	0.953838070501373	2.69965131132522	-0.315469585411117	2.74604539028682	-0.878276197571507	-0.493205191351374	0.176802475133435	-2.34834137452515	0.532710865340100	0.534618403446329	-1.90564612163317	-0.793342632475858	-0.0948575205944291	-1.57211475353057	0.0161209358792220	1.19284108618618	0.0254764613837395	0.0199345786268257	1.97585675453194	-0.143923691452166	1.33558369965620	1.29901489073227	0.257141699381233	0.552270785611173	-0.421662219886619	0.563240411503132	0.0671218299356529	0.793437923217637	0.964659590193039
-3.42020133578115	-3.06503768820851	-2.10376560390680	-6.29080146344014	0.544232448984037	-1.41676038966414	-1.03426071316575	-0.319961558006836	-2.46632110782274	0.393700811555709	0.107900845902194	-0.112603923251221	-1.84441599909036	-4.52290283696562	2.76219751109579	0.371017058650407	1.59454074553236	-0.631384135750365	1.04236316911843	0.964663792238591	0.0888595263484451	-0.726153271995026	0.260017083179722	0.559503221375907	-0.244398255322627	-1.10704226799142	-1.22654145365518	-0.607697457272385	-0.225959245709738	-1.05889354520753	-0.859435351078565	1.22296843230431	0.733304982786319	0.211197289410661	1.67473564665672	-1.43104021678073	-1.33129339659430	-0.416874620575422	-1.81596034142216	0.276022439745478	-1.25615896890350	-0.750277197549204	0.0651349618118555	-1.34427187152319	0.577041213293422	0.361124193569959	0.616719023982345	0.0566719585011537	1.59789760683619	-0.446627910646452
6.01646302129491	6.38465717269425	0.541833307641689	0.840429861119008	6.02830095840253	3.23670678187166	3.23229302755068	-0.747800698834364	-0.266660604573808	3.00811914922883	3.40089546974690	2.97639330539112	-0.887183549990795	-0.677220867276102	2.97864292758889	2.90908211849987	4.52635228290360	1.84716294186685	1.16787833824027	3.56949143840626	1.92832324150917	3.48789989391805	0.692217411125622	0.797588267320984	2.42789440125469	0.149600808143125	0.848369254223174	1.74997048895966	1.71918600523474	0.740399981165277	1.52838077150216	1.43457810706397	-0.0674130659513352	0.200760165592033	1.68872835852661	5.27164218749192	4.54068015340389	-0.198967706009798	0.229045294989568	4.38235706065172	0.115009003957397	1.30974250967325	0.618293985413015	0.382967459821268	1.15652266261425	3.57154725352627	3.64829275345208	0.178019462460281	0.722717303196077	3.71493363616640
1.01980437407696	-1.43511712006988	-1.36232720519897	0.521812601722699	1.88401691377995	0.366565512103847	-0.499019885963122	-1.25744022602170	0.938464485633258	0.894150603102993	-0.379647219100956	-1.57980225516984	-2.05726894818143	0.996561851478990	-0.0679327054155081	0.421418304733781	-0.690128672610097	-1.32660533642360	0.451279597532002	0.958805208620531	-0.479402687866074	-0.0971747090354125	0.0754766252739518	1.05841708466430	0.410412843917728	0.383040893518423	0.989505343077868	0.162084214530440	1.08506458137554	0.205859049895475	-0.569724851196316	-0.839062401699652	-0.780280916423358	0.140426421861973	-0.459508915013839	0.754571751488474	-1.05627429406046	-1.85987278072367	0.581529856115811	1.06922440292562	0.109835688640862	-0.260869383835530	-0.653315267491760	-0.255513030322277	-0.443068767101893	0.900566857897490	0.0748736615500594	0.226152310213005	1.82406178091821	0.984532673433428
-2.06864677893032	1.81145041079930	0.242434731497038	4.50057640277681	-0.276605716890163	0.201470789988914	0.567487180378793	0.440771344573015	1.85855079718775	-0.291285842272091	0.0323207320732433	0.412738422709412	0.933786232700118	2.15975604244359	1.14637667120784	-0.113936826303995	0.255938574389692	1.29708883356784	0.775311511458657	0.541771790410266	-1.33927147308621	0.178824621074584	0.508045195368986	1.74108318054961	-0.458937967406726	-0.323738174288302	1.13853738183551	0.971472833463396	2.03095120492097	0.595120508047511	-1.07843809546801	-0.0715945620584169	-0.926237911080118	0.636024380311053	0.210211416687109	-0.126510130764570	0.290385816190465	0.466944118635414	2.43956319519804	-0.169506067044164	-0.274435476887593	-1.45304938910681	-0.223320480639762	0.666256563109965	0.0593829195757394	-0.177111145785826	-0.518815886270723	-0.538470121286387	0.973932145973258	-0.252169591049164
-5.86833703419947	0.941835217451269	-7.03710236102810	-3.95836832848547	-5.95519390054557	-1.61236221170822	0.476940495524037	-0.914823051797145	-0.978571464819614	-1.01148079441563	-0.971048981551240	1.54226358513656	-2.43727696890332	-1.84357324185979	0.678023562521021	-0.806542614634957	0.527597092362248	0.458551216990006	-0.528336664929661	0.407630491631904	-1.00232446993907	0.0560077740396832	-1.73574699805894	-1.15043662010597	-1.39570233488687	-1.23001883800039	0.0788282336531996	-1.60148207274240	-2.21908063027355	-1.82983121074020	0.441509682585480	0.743733749876981	-1.09907174265322	-0.617913877941650	0.957690300145957	-0.313489769954838	0.465043639884460	-0.600590232023356	-0.614639841141528	-0.106791328631498	1.24494247642497	-0.514073140203555	0.451466056477619	0.0544239959756716	1.13080861295573	0.473986831923138	0.776107335954412	-0.789807419976501	0.353238534422825	0.743350873720479
-0.00856453872190777	1.27161037960380	0.498472600574166	0.650556069393369	2.89941082568487	0.900325567665904	1.82671175176839	2.91074809703247	2.88529910725493	3.69686662466557	1.73730156086387	0.397862198008452	3.53817700370823	2.91841297159543	2.77374194167345	3.39637668606345	2.96087070918930	1.18489576833339	2.40840381430871	2.75968930022110	1.82282439397256	2.40794716164903	2.28136825047251	2.05218040681100	3.51452941855572	2.06149769107561	0.979419187112185	-1.62069825898208	-0.552490681086285	-1.03609177968051	2.44450096227349	0.903890483200176	-0.900601908499580	0.715924642758372	1.26382673528320	1.09085752265484	2.12136188067872	1.53372301399750	1.92168596846325	2.98219234678888	-0.390369419116196	0.495785251520598	2.23389916367531	0.933712117618644	2.57698319200347	1.35564881543759	2.67263444380146	3.20038211928985	1.19243287342068	4.14540604446065
5.98833414676031	5.40192472727404	3.18388583202325	0.612880356650589	3.87425773142412	0.351420132914223	0.165615902482614	0.294754416821432	0.665078679566884	0.480460277290078	1.83215472327630	1.76881493990124	1.22872588136089	0.220211193184435	2.09403002507575	-2.16662306985405	-1.32029404949128	0.347566286964351	1.14980017399858	-0.665715727916558	-2.65461473832433	-1.84651712095132	-0.621356200560378	1.88318039201708	-1.36010776728591	3.02149063807905	2.84903954636557	1.22065973495326	-0.118041547458118	2.19142762006490	2.19677320939590	2.16842664806055	0.410703324990577	0.581424614870580	1.73915787981653	0.0936431524958863	0.246402566602626	0.474180494693913	1.37329072051047	0.390786783975001	5.27214688577416	4.58644282339991	3.15834302121046	1.52835911670166	4.41482519153878	7.04553531953140	4.98017620800886	3.69637400015610	2.08875586803419	4.44250411051102
-0.132138185998201	-0.784881889200506	0.0590361226568348	0.831886460144460	-0.302518721967317	-1.60978578428421	-2.38140354165625	-0.105280976861650	-0.555409434549802	-1.03887540619598	-1.03319259661112	-1.72167276285745	0.0894994571272036	0.00258765546368522	-0.274991044653689	2.30754667215206	1.43247204471027	1.48338312185206	2.36915655097528	1.36288871558463	-3.04153679006959	-2.96242046531734	0.248030278205988	-1.36715592518885	-1.80075767430208	4.45782925275489	3.76742615261537	0.845213875523768	4.22821810735331	4.12040312294994	2.06346669935920	0.654493157369871	1.23119767015669	2.32869401486823	1.65767808255623	-2.92703679147598	-3.33502676375247	-0.0410807253629173	-1.43651101475371	-1.44217728326839	-2.09083078265394	-2.47517161785436	0.609624928372796	-0.554282090157358	-1.38569045429540	-1.62868953330690	-2.45768843297628	0.740128003901191	-0.489048696761529	-2.58563277825670
-0.404320794611621	-0.691746470245045	-0.384014362093104	-0.295295148798900	-0.539463717081102	-2.73157790540869	-0.683188196951782	-1.10700871121405	-2.64887040523810	0.144790806837470	-1.14518356691170	1.52504269358592	0.722483965589595	-1.05965420372897	1.77164686697351	2.24155948333416	0.654232837306626	-1.59581893486019	2.66393917672280	0.801304976354031	-4.03659866917001	0.400049223513898	-1.19946773307325	-4.77321006457296	0.157472118666620	5.64428227765892	0.874011660356221	0.484466633855455	4.45666716651926	-1.14078951290841	1.91490070722341	0.731661893937057	0.904382486931635	2.52519289787800	-0.321757558659629	-2.75596334695695	0.0973012652896799	-1.10292669892815	-3.33280608437106	0.770642732462504	-3.67315962869699	-0.588380718074470	-1.05043308114671	-3.57552558866310	0.344726162178834	-4.80407151580020	-0.116484085766267	-0.610915286293619	-4.35454169084612	1.66558539860269
0.329488770624270	0.381497188972579	0.384123840063207	0.891356251933674	0.212229338476931	-0.945551339396578	-0.449192554000257	-0.754835622368134	-0.582954405487801	-1.45699916528805	-0.0381814421403419	0.639394531412107	0.815707453397160	1.22481739832758	-0.862471562938861	1.28437847032219	1.58813801896430	1.92261484088709	1.67129088995979	1.79638037787699	-1.80991556309900	1.76366719683145	1.53175640196582	0.530565207435394	-0.241500835462448	1.42026123998531	1.61364537940773	3.33252120027554	1.29102500112567	2.83510277983102	4.50386186550240	-0.309342177791866	-1.41922754845930	0.331902220612742	0.717849899840388	-1.08659610232694	-0.483366770333264	-0.966690454432120	-0.849093117304845	-1.80036858386433	-2.53538501940784	0.0682402428579447	-0.717062021678851	-0.652349400185322	-2.29915825507212	-0.577040978440314	2.03156312352135	0.401895570768200	1.30599294026043	0.862592270810874
-0.589856333785821	-0.0856719318928434	0.609958634413090	0.448184472494040	-0.304099686902081	-0.902394034859666	0.328127664244322	0.365287084283755	0.621743861148365	0.221324673043583	-2.46095350774476	1.12644475394589	2.92801161887303	2.93716339756446	0.654278869242612	1.37418024841769	-0.916972942015986	-0.643503161062110	0.00399726317630389	-0.0134715318001533	0.330509460479821	-1.04098825838462	-1.98268236043654	-1.34694217562664	-0.893592454501530	1.70744550424733	-0.772044685156867	-0.239778089255438	2.09201635727270	0.103630557168444	1.82177336953067	0.364252213587964	1.16672748126885	2.55950202051254	2.08727802296445	-0.674957909137897	0.674857771077024	0.903963721311538	0.921248506982712	0.776122021494029	-1.74961361466676	0.437413581658058	1.56185077160632	0.532894543581268	0.427268836436914	-0.976001337503559	0.512680452117399	0.463991806945627	1.39264107526965	-0.0927620986861157
-0.618699054539448	1.20315052093898	1.05361177876102	1.79698623725809	0.550972628084320	-3.43021283848321	-0.983208555344424	-0.301652224690661	1.66431932049822	-2.49162635746597	-1.70373517186319	1.39988384175484	2.22497190352193	1.98831935832386	0.469748220119611	2.86809191014432	1.88098912990746	0.999715568797704	-0.314877883527632	2.24508051035786	-9.53883261058770	-3.58480835566271	-2.40613903962148	1.93754385645068	-5.94215989846642	-0.259452942423451	-1.41827797917838	1.02145299650158	0.976777989724113	-0.410287254093685	0.0466904151242389	1.13891183434014	0.286012660881493	-0.382533792780343	0.648488276375286	-7.69411458602625	-1.97273409348684	-1.20899759595287	2.51262620782536	-5.14792759413732	-4.94394372729155	0.268976200696525	-0.310335406103333	2.70474770231123	-2.12879919982516	-1.95008885879399	0.930744924001219	1.18044761498083	3.29582818622336	-0.0501145589051326
2.45981731797542	0.974361029972419	0.408135372086852	0.894600715392343	1.65900567904302	0.0458933947967726	0.742287924348712	-0.355685856328439	1.10433249838189	1.45356297976033	1.81962135431216	0.525631455480426	0.454249975479552	0.472481451856771	1.30631331265276	0.842677961801234	1.12442064767268	-0.885991763455454	-0.226045631330909	-1.80799787410961	-5.96729706762240	0.520913278500791	-2.83097094075042	1.81884622306302	2.42098098828577	-1.14109818165909	-1.39573320970705	-1.11155578229854	-0.671585513244377	0.0341819080930677	1.68076323864848	0.556193558410801	1.22444238810641	0.548280588405005	1.03860432032738	-2.16997017856852	1.74533943530793	-1.02438675439157	1.08408129169056	1.72091046557600	-1.47538618868720	1.53500729621698	-1.26589620927699	2.49527889754384	2.43941042140451	2.35978867254023	3.00265034644743	1.93155488373600	2.86505999905092	3.99932038145631
1.09635603867818	0.512376659864900	-0.375067393873687	1.46259306407467	0.176339881126403	1.60300808179198	1.56547240869190	1.62715409157249	1.72292865917677	1.80124733998478	1.01734154517768	0.882544956671335	1.21398108786849	3.41881529767331	1.83964676316749	-0.597533362686338	-1.60470824381306	-1.20435981675851	-0.310822307575984	-0.872494585772245	3.47835067981766	2.66403542118868	1.25601894993876	3.64456852625586	2.59377950639477	-1.14381976193399	-1.38769985433476	-1.33536529702805	-1.98196478484979	-0.897029892568437	-0.159340507334653	0.0122286659064592	-0.493256308868441	-0.213373675661995	-0.174890105880980	2.73710746443656	2.10573425500829	1.84455940151423	2.19621867030124	2.42639868033350	1.98150485418449	1.30241789083497	1.18827467561297	2.23995160409044	0.828565479983675	0.675540123150899	0.0274768860953944	0.401202567910564	0.639571869076882	0.373921139833453
1.31558975210865	0.627909920051893	-0.570800544165392	1.05008692057258	1.09826679953260	0.220423978893061	0.779631275428084	0.855894000798822	1.42993638524763	0.533141080399266	-1.20836387724022	-1.35402724116944	0.463997625493292	1.23355261687151	1.52659399607620	1.27211524181459	0.717481997684763	1.16354763201018	0.603661597735789	1.15351573688308	0.711198972289374	2.25075011140678	1.19204988927772	0.737774052782193	1.60655269991679	-0.518629378849989	-1.74553032053519	-1.26174365317010	-1.42967840607234	0.184564298092907	-0.990203802407427	-2.02235140524250	-1.41608684527960	0.0897733424956826	0.218194366059370	0.355734833510317	0.373555181270424	0.337602589066595	0.920937710168833	-0.00559156971690555	1.80276078038380	1.81133884325894	1.19989240455826	1.47196692625585	1.32348552766771	2.04444405478150	3.40221365834057	2.64357543781160	2.83004163999372	2.18033442388389
[truncated: 35 more columns]

## Sheet: figrue S15
STS FACE				LS FACE				STS SOCIAL				LS FACE
V	AC	VAC	VAI	V	AC	VAC	VAI	V	AC	VAC	VAI	V	AC	VAC	VAI
1.82656	1.88932	1.00108	3.73334	0.426232	1.06338	0.415375	1.12797	1.72227	1.57641	1.62273	3.00365	0.888513	0.540822	0.47323	0.625508
1.66408	1.09582	0.610876	-0.16653	1.42421	0.399423	1.92232	0.568905	1.37048	0.918355	2.48097	1.32916	-0.640886	0.475502	-0.121001	-0.428335
2.46139	1.77008	4.47915	2.84556	0.504897	0.854617	1.39122	1.53614	1.05144	0.663662	2.96243	0.723656	1.20888	1.3684	0.615593	0.288087
2.62999	2.8507	1.89301	3.25198	-0.1559	1.70443	0.583121	-0.0228714	1.5126	1.11269	1.59792	0.788888	-0.388884	-0.405737	-0.168218	-0.138675
-0.780381	0.316171	0.520548	-0.506912	1.4272	1.13871	1.99298	2.01073	1.18444	2.04412	0.970622	1.41332	-0.480234	-0.467758	-0.0564562	0.24104
1.89125	2.3349	2.70488	3.66848	0.126777	0.636604	0.565107	1.0816	-0.269012	1.36022	1.29095	2.25746	0.584864	0.72698	-0.259019	1.3035
0.742951	0.694757	2.03308	-0.117325	1.61698	2.16987	1.86402	0.185516	1.55795	0.613258	1.86252	0.597149	0.684871	1.15286	1.16629	0.792511
1.02928	0.067208	1.68871	0.491648	0.201734	1.0487	0.607773	1.54162	0.9001	-0.0810123	2.23706	1.30028	-0.165326	-0.301031	0.0900263	0.400049
2.74327	1.78754	0.105075	1.22071	0.920121	1.90895	0.256833	0.564597	0.763274	-0.380445	-0.0267321	0.458404	-0.344183	0.422883	-0.989641	0.762959
1.82481	2.22115	1.54458	1.40759	-0.681142	0.707933	0.186072	0.370005	2.48614	2.10001	2.93914	1.65937	0.970767	1.19679	1.74835	0.872208
0.95751	1.6019	0.924119	2.2754	0.578287	-0.0671836	-0.425699	0.0373417	1.19476	0.493313	0.505909	2.08732	0.776766	0.744369	0.457879	0.988351
-0.47573	1.61589	2.23587	0.201229	-0.107354	0.742243	0.202881	-0.0409244	1.76896	1.13121	1.73004	0.93559	0.456283	0.914134	0.646585	0.281078
-0.301415	0.669841	1.43435	0.983723	-1.20438	0.330809	-1.01134	-0.343725	-0.376589	-1.25404	0.956093	-0.602861	-0.0486516	-0.0726649	0.705373	-0.437595
1.32908	0.530324	-1.14725	1.31279	-0.537948	-0.105603	-0.9936	-0.0158961	1.50098	1.12758	0.996542	0.43207	-0.10429	0.367515	0.0626874	-0.453004
1.27021	0.0669422	0.670521	0.588271	-0.0750602	-0.194684	0.350942	-0.15411	1.19051	1.83206	1.06886	1.70642	-0.106662	0.442079	0.0854369	-0.51798
3.00084	4.53342	2.0126	4.6237	0.552625	1.99263	0.317775	1.3648	0.665835	-0.173014	0.899222	0.718827	0.43899	0.911489	0.0706959	-0.160171
1.42071	0.0319018	-0.87611	0.0208774	-0.242656	0.338286	-0.677125	-0.258551	0.805653	0.198661	1.74084	0.242538	0.0599847	0.940556	1.42341	0.626123
1.8407	-1.96262	2.62568	-0.609273	0.568253	-0.456761	0.153357	-1.35845	2.10878	1.1935	1.19181	0.513868	0.741018	0.954972	0.147724	0.547008
5.21852	3.68472	3.24933	5.044	1.25821	0.500931	0.925219	1.43195	1.17492	0.926556	0.0914319	1.28745	-0.435703	0.433437	-0.664752	0.697174
2.98299	2.76952	3.20296	3.90949	0.604349	0.988958	1.02453	1.49233	0.0265984	-0.149811	0.844311	2.30479	-0.706111	-0.823017	0.112501	0.472531
1.00506	1.51491	1.05916	2.22909	1.82851	1.53611	1.00235	2.14744	3.00449	0.278826	4.31336	2.54436	1.71146	0.92843	1.93552	1.09214
0.535679	-0.312144	0.536264	-0.223998	0.545882	-0.903716	0.132171	0.163341	-2.08694	-3.47525	1.0803	-2.01027	-1.40356	-2.04311	0.0963922	-1.96077
-0.648593	-0.0963825	1.47548	0.648941	-1.4025	-0.148184	0.17903	0.707948	-1.92314	0.281078	-0.124907	-1.79154	-2.55263	-1.26381	-0.275163	-2.27387
-0.00808866	-0.290578	-0.763974	0.147452	-0.113692	0.329507	0.315499	0.675563	1.25517	-0.16276	1.97698	0.422759	-0.194359	-0.410795	0.305159	0.870365
1.39134	1.19994	0.475144	0.718658	0.622976	0.52924	0.720078	0.534287	1.71106	-2.41027	-0.93551	0.46337	1.04811	-1.53249	-0.782581	-0.164136
-0.176264	0.83948	1.65746	1.62119	-0.507402	0.291878	1.52821	1.53783	-0.975168	-2.24221	-0.990872	3.45347	-0.768409	-0.458524	-0.150859	1.40826
0.753007	0.312719	0.103438	0.053524	0.936481	0.916552	0.720693	1.36896	3.75022	-2.06017	3.431	2.99642	1.06209	0.199818	1.78513	1.76146
1.9078	-0.0495165	2.3927	2.39576	3.14843	0.900751	3.45864	3.02087	2.65359	-0.804781	2.20892	4.38241	0.212612	-0.800509	0.218657	0.747598
0.642793	1.02277	0.820133	0.290328	0.881727	0.904593	0.30741	0.307733	-0.907773	-1.33874	-0.301849	3.12085	-1.5058	-0.914063	-0.877716	0.872116
1.03073	1.57193	0.483633	1.32087	-0.578089	-0.443017	-0.0217825	0.290066	0.74965	0.760039	0.838133	1.47551	0.927046	0.924293	1.00933	1.34798
2.20703	2.8131	1.25649	2.32476	2.5981	2.89455	1.56115	2.48874	1.18963	1.61075	0.991379	0.451031	1.34621	1.05335	1.29855	0.999421
1.12967	0.771507	0.354839	1.47804	0.47921	1.19773	0.866578	1.88107	-0.313435	-0.380719	1.34069	0.844733	0.0249331	-0.0918316	0.176773	0.651516
-0.226854	-0.758327	0.218439	-0.579145	-0.523747	-0.132287	-0.0596168	-0.357614	1.5139	0.663036	0.54451	1.02227	0.493804	0.387119	0.141187	0.801666
-0.48725	-0.397136	-0.366776	0.288722	0.854254	0.998543	0.243478	0.204635	2.4741	2.0288	1.3824	1.91602	1.03903	0.744987	0.577845	0.89213
1.55939	1.98874	1.01158	1.25554	1.42688	1.57967	1.33074	0.315973	0.0388219	-0.164078	0.583546	0.915149	0.133418	-0.603464	0.417615	0.407727
0.32058	-0.702044	0.881065	-0.587508	0.660247	0.311108	1.14726	0.805015	0.745705	-0.358182	-0.212777	-0.0924185	-0.121429	0.850745	-0.125074	-0.510478
0.706329	1.10892	0.216012	0.593982	0.815517	0.461275	-1.28693	-0.921104	0.946256	-0.0488305	1.9613	1.15185	-0.0801251	0.299477	0.0736375	0.379169
-0.269037	-0.41976	0.686825	1.65637	1.63209	1.928	2.26815	3.70347	1.90058	0.408237	0.754987	0.471491	0.633873	0.323801	0.661805	0.772511
0.299272	0.15711	0.551139	0.636964	-0.321318	1.00366	1.215	1.44069	1.28873	1.23671	0.731859	0.471784	0.237041	0.656171	0.165382	-0.203783
1.01908	0.187984	0.290241	0.241163	0.760503	0.541798	-0.135285	-0.00492613	2.0743	3.58302	-2.00085	4.62042	2.3759	3.49659	-1.83312	3.80898
1.05071	1.05276	0.161193	1.41745	1.38012	1.38435	-0.750186	1.66285	0.550255	5.42403	3.19926	-0.564465	-0.850301	2.36962	0.888133	-0.45849
1.56865	2.0086	1.27169	-0.456953	2.88856	2.76304	-1.84121	-0.981123	1.14317	0.869439	4.12734	3.35864	0.776473	0.17478	3.17301	2.24476
1.49552	0.689968	1.52866	0.727376	1.94468	1.32641	3.64772	-0.899181	-5.82002	-1.18117	-1.08416	1.36067	-2.92422	-0.099327	-0.538853	2.06619
1.35872	0.734593	0.3057	2.86063	-1.57515	-2.62337	0.0487898	0.490317	-3.02033	-0.852727	-0.483574	-7.56015	-1.68992	0.556305	-0.234307	-3.95416
-0.879977	-0.467942	-1.17299	-1.39915	-4.24034	-2.57794	-3.84188	-4.43811	3.64289	-2.47577	5.76604	-2.5996	2.56261	-1.75277	5.10798	-2.22454
1.11772	-0.00762122	1.10361	1.01467	0.866318	-2.55026	-0.805551	-1.84042	-0.783657	3.56423	5.27201	1.93892	-0.336576	0.902318	1.88672	0.181056
0.658397	0.676631	2.43806	0.257497	3.39978	4.99078	6.2049	2.81358	2.40128	-0.832406	1.60622	0.648791	1.15678	-1.69263	-0.349899	0.0179314
0.593943	-0.0443736	1.73689	0.279924	-0.266357	1.72901	2.50702	0.146866	-2.69658	-2.60824	0.281701	-3.72134	-2.19128	-1.67637	0.760512	-2.20778
1.15248	1.65483	0.190238	0.584789	3.40471	3.54775	1.15587	1.85659	3.16537	1.03512	-2.18645	-4.68284	2.67016	1.08543	-2.16323	-4.1643
1.65694	2.87897	1.3791	2.13163	-0.403498	-2.45339	-0.948783	-3.4051	-2.2956	0.442278	-2.7764	-0.577821	-5.78368	0.109195	-5.17082	-3.50643
0.429286	-0.281123	0.0967379	1.10212	-4.22403	-0.914378	-1.66346	-1.67547	0.897113	2.66383	-0.611774	0.542234	0.719896	2.13902	0.0103103	0.704315
3.42501	1.37061	2.64232	3.4804	-5.41902	1.5378	-2.98728	-5.90805	0.716624	1.45541	-0.253178	0.702341	-0.670463	3.16178	-0.147044	0.457969
1.05266	-0.399471	1.04518	-0.224341	-4.44005	8.04379	0.640226	6.70253	2.90178	4.97371	2.54551	3.72295	1.96598	4.58413	2.63022	3.71766
-0.333933	-0.399794	-0.997955	-0.433005	0.911808	2.94836	-1.87513	2.36263	0.305146	-0.808891	2.37396	-0.239197	-1.51519	-1.51023	2.22524	-0.791618
2.01183	3.23098	0.967649	1.53826	-3.03781	-6.8655	-1.21523	-2.20273	-1.92995	-2.72257	-0.528962	-1.08222	-2.9265	-2.40965	-2.29013	0.494682
0.0971218	0.616598	1.24488	1.89586	4.61327	8.03542	-0.507311	4.1301	2.35148	3.97871	2.79836	0.781106	1.90808	2.60696	1.45797	1.98668
0.352701	-1.24655	-0.130163	0.140354	-0.18608	3.86339	-1.42891	-1.22817	0.659826	0.0710164	2.43854	0.984255	1.53606	1.17463	4.18903	1.74114
0.541999	-0.438414	1.92871	1.22697	2.99839	-3.74847	-0.616551	-5.25294	3.28555	3.59921	4.37101	3.02023	4.21284	4.00314	3.98287	1.77202
1.79089	0.55205	0.466068	0.778325	4.84079	4.1071	4.37631	9.88321	2.22853	1.3433	0.669486	2.63777	2.34837	-0.316703	1.80006	4.35193
1.05499	2.14164	1.48618	1.97703	1.74772	0.578752	1.20961	-1.15336	1.45659	2.32186	0.0289486	2.78172	1.84647	4.28777	-0.349933	1.6559
1.11169	1.27569	1.44183	2.09516	1.30851	2.37199	1.13701	2.19004	-0.840607	0.356253	1.08293	0.421664	0.593975	0.515579	0.989574	2.61666
0.0483541	-0.448936	-0.993285	-0.830768	0.517095	-0.0328931	0.268379	-0.136769	-0.455699	-2.64011	1.60617	-0.00717072	-0.401264	-1.44222	1.81851	0.577315
-0.0333401	0.818774	1.92178	1.55263	-0.112105	-0.101111	-0.0926822	-0.131916	-1.76167	-0.0769193	-0.303843	-0.595921	-1.78814	0.278953	-1.02198	-0.155113
0.100758	0.964986	0.178356	0.802219	0.492345	0.549978	0.231338	0.35353	-1.0199	0.766961	-1.46736	0.43358	-2.03066	-0.883258	-2.82875	-0.92453
-0.114701	0.726957	0.980285	0.511522	0.752995	-0.397519	-0.370558	0.412368	-3.77573	-1.8358	-4.11683	1.34793	-5.06653	-2.01102	-5.20896	0.159517
0.213499	-0.118668	0.423	1.50177	0.0484626	0.866873	1.61082	1.64018	2.91673	2.89503	1.00448	3.57186	0.511033	0.872692	0.830218	1.54757
0.467683	-0.13893	0.60812	0.681275	0.473269	0.444747	-0.846033	0.611607	1.1919	-0.667411	0.921324	0.536407	0.150082	-0.748817	1.47617	0.266362
0.820412	-0.593189	1.7712	2.42886	1.4782	0.640611	1.77078	1.54144	0.0195025	1.16043	2.92763	1.00273	-0.713319	2.21609	4.25325	1.33591
0.74069	1.55394	1.32252	1.05624	-0.104178	0.0310731	-0.11322	0.465472	-1.98094	2.07752	-1.25307	-0.238121	-3.77271	0.481152	-3.20061	-2.47753
-0.00939234	0.929809	0.170612	-0.146701	0.54739	1.44423	1.43946	1.15225	0.409187	1.77088	1.51316	4.15877	-0.940612	0.79638	0.479976	3.57909
2.95098	1.63088	1.41034	2.13187	1.34319	1.9822	0.168749	1.576	0.511869	0.603841	1.2648	0.849508	-5.59829	-5.23424	0.612604	-4.56993
1.051	2.28277	2.05951	1.44641	0.736823	1.79818	1.19073	1.49042	-3.01693	-2.96847	-1.67149	-2.53497	-3.764	-3.52411	-3.60832	-5.34632
0.6023	-0.200447	0.54498	0.0857244	-0.4096	0.857183	-0.05379	0.0157179	-4.00948	0.0452963	-2.85147	2.37654	-8.55227	-1.64345	-5.96287	3.05571
0.363481	1.38573	0.628052	1.18435	0.823435	0.0595702	0.229549	0.326623	-2.30717	-0.493434	-0.0667023	-3.2975	-4.99187	-2.21708	-2.14436	-6.48144
1.39308	1.65711	1.00668	1.09576	0.7981	0.95139	0.930009	0.401949	-1.4664	-0.0725966	-0.263736	-0.00346717	-2.44856	0.711321	-0.195218	0.802468
0.381429	0.00829818	1.34467	0.451133	0.895483	0.514108	0.374305	0.439099	-3.0721	-0.131944	2.5311	-1.58539	1.54257	-0.0557406	0.0883043	1.11971
-0.110041	0.684094	-0.565597	0.292878	0.548275	1.15997	0.347203	0.257389	-2.41157	0.891809	0.352172	-0.13633	0.918844	2.0118	0.184459	0.386831
0.148651	-0.645795	0.905871	1.38061	-0.000911429	0.597933	0.676907	1.03979	3.79863	1.55216	2.76909	2.24948	6.19354	3.69004	5.58351	3.87731
0.242138	-0.215353	1.00973	0.957042	-0.617616	0.987101	1.52395	1.25931	1.67182	1.67764	1.52147	0.86514	1.54433	4.16614	2.56312	1.44085
-0.489795	0.494677	-0.175516	-0.219888	-0.727936	-0.415759	-0.452776	0.113471	0.920477	0.442167	0.625018	1.2394	0.016585	0.00930082	-0.301132	-0.257853
1.17268	0.559018	-0.487436	1.66109	-0.0301923	1.2159	0.21726	1.24714	0.20663	0.247742	0.674159	-0.156258	0.631302	0.924587	1.16127	0.541375
1.85089	2.11673	-1.84239	-0.994943	1.71982	0.0974925	-0.0432811	-0.242211	0.140043	0.530797	0.731918	-0.0336874	-0.0995292	0.315834	-0.0806027	0.310048
2.02181	1.57885	3.91394	0.387218	0.141982	0.226018	0.316898	0.135105	0.497802	0.301208	0.432683	0.739542	-0.397031	-0.763	-0.0686558	-0.0321378
0.0286694	-0.745118	1.2755	2.5662	2.31198	4.02054	0.150135	-0.0320921	1.03144	1.01217	0.398791	1.69066	-0.0514348	-0.524992	-0.140455	0.285552
-4.52545	-3.1102	-4.78303	-5.7861	6.32785	4.22526	6.33438	6.85143	0.177126	-0.136148	-0.499097	0.2653	1.59226	2.07667	1.13184	1.8931
1.95488	-0.936784	0.704064	-0.0496963	-0.699076	-0.274389	-0.0892842	0.120749	0.756557	0.186837	0.615119	-0.481276	-0.28901	1.57492	0.659102	-0.551889
1.07669	0.566331	3.42903	1.26375	0.932404	1.8697	1.87195	-0.746015	-0.59979	-0.768321	-1.28646	-1.26192	-0.585907	0.847092	0.719864	0.33266
-0.290052	-0.897318	0.797606	-1.42227	-0.449448	1.22808	0.407895	1.03145	-0.0424425	-1.00085	-0.710759	-0.741152	-0.732298	0.762837	-1.16353	-0.164861
2.41788	2.66448	0.931218	1.48942	2.15535	1.34796	0.442973	0.733671	1.38467	0.795508	1.43796	1.16273	0.292401	1.89405	2.04572	0.320417
0.932866	-0.908179	-0.114065	-1.04675	0.767115	2.614	1.78016	2.7229	0.673611	0.631316	0.731847	1.16503	0.402731	0.0656434	-0.0129544	0.350335
-0.873705	0.0874648	-0.611746	0.46934	-5.30899	-1.04645	-2.13602	-1.9367	1.1141	0.421041	-0.178834	0.77795	1.78275	2.71067	2.79703	0.597774
-0.380984	2.20019	0.71153	0.79452	-3.98683	1.26882	-2.21113	-3.5296	-0.127313	-2.04329	0.129852	-0.986316	-0.271916	0.0816674	0.510631	0.251848
-1.4577	2.68293	0.3703	2.19699	-2.35655	6.1578	0.612763	4.73985	1.03299	0.853516	0.733913	0.399642	-0.864182	0.057472	-0.28504	-0.366612
0.971292	1.65155	-0.346646	1.93827	1.62291	3.50024	-0.691797	1.98193	0.716493	0.315648	0.350375	1.18439	0.058051	-0.673207	-0.433646	-0.249265
-0.109926	-0.908895	-0.430705	-0.0670273	-2.43175	-6.93608	-1.89897	-3.04687	0.678562	-0.0248698	0.735301	0.456312	0.399542	3.00403	1.83788	0.198746
2.55434	3.78204	0.0937238	3.22608	3.51321	4.71751	-1.33116	2.57263	0.88218	-0.359786	1.77891	0.338284	-1.2917	1.34073	0.694379	1.05547
0.509091	0.57834	-0.855922	-0.393608	0.401269	2.27973	-2.53694	-2.06142	1.21824	0.817946	0.960384	-0.117035	-0.647098	0.9647	-0.264964	0.98575
2.00894	-1.7017	0.72148	-1.35465	2.70509	-3.89101	-0.62296	-5.69036	1.18096	0.885927	0.94469	1.4272	0.702134	1.74077	-0.114578	1.31028
3.22138	2.75921	2.97332	4.77954	4.7263	4.86572	4.53038	10.9401	0.493025	0.0931263	0.786681	0.842857	-3.96454	-2.99877	-1.0191	-1.58042
1.84096	2.01686	2.42518	1.94193	2.82421	1.38271	2.1873	-0.916302	1.34057	1.23306	1.57645	0.8214	3.05159	0.205251	3.54235	1.4094
-0.705247	-0.406878	0.249054	1.62749	1.24698	1.48097	2.04963	1.98249	0.501279	0.466776	0.991535	0.633523	-3.79391	-5.70254	0.0972134	-4.07809
-2.1774	-1.26106	-1.94183	-2.27658	-0.44766	0.293196	-0.518928	0.7956	0.138181	-0.00453839	0.579921	0.125088	-5.13804	-2.94945	-0.569795	-5.16525
-0.76631	0.313219	-0.403761	-0.204249	-1.18238	-0.865621	0.0940657	1.09639	0.956319	0.658899	-0.0313547	-0.325008	-1.84829	-2.70438	0.421414	0.68568
0.518778	1.30819	0.633428	0.80619	-0.216934	-0.301744	-0.451949	0.411994	0.795361	2.2565	1.60408	1.70568	0.768649	-10.8189	-5.82151	-6.60507
0.68093	-2.26395	0.298377	-1.46266	-0.735776	0.0747195	0.260052	-0.0169651	-0.344911	-0.233719	-1.30374	-0.0272588	0.430981	1.73401	3.48969	6.80984
-0.781667	-0.725701	0.5694	0.475129	-0.688075	-0.198693	0.624101	0.653363	0.946429	1.50428	0.356496	-0.748359	4.5426	-0.11011	5.49205	7.3829
0.260714	1.0163	1.68953	0.45563	0.228565	0.349142	0.500037	0.273492	0.936072	0.0363322	1.36994	-0.147439	1.10051	-1.56175	1.10252	3.10235
1.70806	-0.211201	1.09453	1.68743	0.744644	-0.810039	0.76787	1.38808	0.796006	0.506809	-0.357157	-0.705697	-2.78589	-2.36916	-0.949067	3.46807
0.644312	-0.0515026	-0.0306347	-0.310681	1.69576	0.729774	0.327976	0.382655	0.567684	0.457901	0.46921	1.33335	0.00661266	-0.044998	0.306108	-0.0756021
1.42558	2.00105	1.61949	-0.994396	0.892516	0.445068	-0.43302	1.33749	1.24024	0.666789	-0.178954	1.56979	0.577916	0.995487	1.1246	-0.16861
3.36948	3.17436	1.51825	2.43243	0.932676	1.33163	-1.16779	0.615659	-0.520743	-0.217583	0.653853	1.2182	-0.842521	0.233872	0.221452	0.280661
2.11536	1.76473	0.146585	2.42979	0.976228	0.882866	0.0214008	0.516332	0.854591	0.301447	0.0570957	0.579394	-0.175505	-1.02425	-0.266443	0.157578
0.566245	0.0332501	0.58531	0.0338584	0.182285	0.863351	-1.04568	0.171059	2.60622	2.34663	1.7619	2.332	-0.567906	-0.794743	-1.08664	-0.731131
0.280728	1.5063	0.230977	0.340233	-0.278651	0.132161	-0.686963	1.0453	-1.14658	-1.19552	0.245449	-0.212028	0.0537218	-0.327305	0.234993	-0.543019
3.80828	10.3768	4.44949	5.57403	0.572205	1.76058	1.16052	-0.0441749	0.836209	0.434276	0.415576	1.0231	0.552014	2.02344	0.646418	0.178106
2.16323	2.74815	2.3317	3.31354	-1.07822	-0.29396	0.329561	-1.05163	0.311654	-0.340178	0.692794	0.553797	0.50188	0.794643	1.17485	0.979495
2.50775	2.51096	-0.559042	3.47582	0.111455	1.25747	0.0438259	0.781421	1.08188	0.35907	0.722846	0.898781	0.523639	-0.0127378	0.402116	1.5555
0.00989673	-0.676882	1.14871	0.806566	0.572339	-0.0371236	0.691122	2.20473	0.634108	0.652665	-0.414562	0.140182	1.53133	0.801536	0.358448	-0.446197
0.0345855	1.43867	1.66276	2.34985	-0.449238	0.171996	0.428235	0.399092	0.63866	1.39159	1.06371	3.09872	2.16028	4.11893	-0.872476	3.61151
0.220255	-0.485097	-1.06595	-0.590421	0.590098	0.533279	0.948547	0.8647	0.763376	0.922274	0.374334	-0.440945	-1.59842	-0.799667	-0.530974	-0.357219
1.36218	1.08509	0.657939	2.94934	-0.361838	0.787226	-1.00526	0.461189	0.109044	-0.301038	1.81387	0.19792	1.3426	0.486943	2.12722	1.70659
1.07663	1.38357	1.4896	1.16554	0.901506	1.40968	-3.46691	-2.25648	-0.806768	0.373496	0.00874011	1.01192	-3.10688	-0.568615	-0.297114	0.609874
0.594823	0.0498838	1.93653	0.688083	2.11146	1.45271	3.31802	-1.24269	-1.02515	-0.77019	0.0214837	-1.67661	-1.78851	-0.515761	-0.477272	-3.51087
2.59139	2.94036	0.816879	0.837625	-1.68524	-2.37121	0.611084	1.43798	1.27883	0.833907	1.68783	-0.255399	1.59222	-1.30949	4.08406	-2.03649
3.71097	3.20062	3.23585	3.60834	-3.50473	-2.70875	-3.91453	-4.94085	-0.280448	0.869993	2.39144	1.32714	-0.38805	0.553755	1.20552	1.27259
0.198067	1.06829	0.77302	1.49911	0.487148	-1.83663	0.270853	-1.2637	2.62318	-0.0513841	1.17534	0.790382	0.505766	-0.65944	0.746107	-0.0363199
0.709869	0.887763	1.31289	-0.310597	3.40982	3.94085	5.20791	2.65425	-1.17956	-1.8404	-0.158345	-1.78833	-2.38353	-0.881879	0.886126	-2.10912
1.75453	0.946496	1.44453	1.08526	-1.21808	0.188037	0.921735	-1.38484	0.524291	-0.117481	0.0147343	-0.579702	2.15556	1.10339	-1.54832	-4.18173
0.806835	-0.0448861	-0.286998	-1.2094	2.9904	3.45192	1.08694	1.17555	-0.95484	0.471602	0.0254019	0.43517	-4.5077	0.553543	-3.57015	-2.00997
2.14486	1.76217	1.86734	1.70751	0.0158139	-2.44618	-1.27488	-2.70089	-0.910088	-0.22569	-0.107099	0.350876	-0.689706	0.232169	0.000725038	-0.0618895
0.169403	0.748047	0.310992	1.0729	-1.98103	-0.0344719	-0.670583	0.0471567	0.435144	2.34843	0.847304	0.315668	-0.471513	2.35771	-0.875006	-0.547387
-0.725604	1.44196	0.459897	-1.14578	-2.78567	2.145	-1.32687	-2.71364	2.15801	2.61491	1.9286	2.50456	2.53337	6.79222	4.1959	5.49717
-0.412703	-0.954707	-0.128922	0.333136	-2.07003	5.55283	0.903938	4.06064	0.663577	0.322218	0.316863	0.00321837	-1.64699	-0.814874	3.03517	-0.970141
0.928649	1.1288	-2.40283	0.492466	0.637773	2.46299	-1.03999	1.77015	-0.470515	-0.235151	0.207435	1.08903	-3.18899	-2.85576	-1.43241	0.223486
1.59556	1.19362	1.38601	1.26847	-1.86696	-5.09097	-1.54444	-1.96568	3.1247	3.62806	3.12129	1.41752	2.39869	3.19856	2.28537	1.50734
1.55843	2.70172	1.23968	2.9068	3.18226	4.4457	-0.696795	2.9876	0.418739	0.33868	2.43552	1.44716	2.1801	2.27708	6.12367	2.78303
2.17715	1.29097	0.717844	1.54074	-0.202903	2.68306	-1.81686	-1.66334	2.71323	1.9684	0.832334	-0.0758474	6.44797	6.66765	6.39538	3.70593
1.30452	-0.202808	1.78381	-0.118287	1.65315	-3.13831	-0.186557	-3.22359	1.02121	1.85637	0.787824	2.07075	0.943438	0.107926	0.747874	3.66777
2.63469	2.13197	1.10122	2.62829	4.23947	3.1447	3.79362	7.61318	0.868753	2.94536	-0.270071	1.22814	2.87052	5.77367	1.11508	3.62344
5.64584	5.2563	3.71653	5.17644	1.85562	1.67534	1.8445	-0.151678	-1.64683	-1.04127	-0.431997	-0.384134	1.77318	0.716419	-0.422143	1.91833
0.998787	1.46433	0.976616	1.69379	1.27285	1.45823	0.527534	1.73322	-0.0630659	-1.6014	1.9631	-0.453614	-2.72881	-2.62633	2.03173	-0.710269
0.839066	-0.228859	1.195	0.983846	-0.277376	0.0026413	-0.304437	-1.05749	-1.02767	0.471606	-0.230595	0.762257	-5.31152	-0.455181	-2.17691	-2.13387
0.314996	0.460301	0.985162	0.54505	-0.738676	-0.402222	-0.0804013	0.788682	0.366043	1.33051	-0.14329	1.63888	-3.32024	-3.16341	-4.52124	-0.638337
0.987326	0.443681	0.710634	0.962698	1.23751	0.365717	-0.518426	-0.211496	-1.41676	-1.03426	-2.46632	0.393701	-5.47972	-3.56136	-6.39893	-0.398195
2.59121	1.4184	-0.251775	-0.623138	-0.340927	0.121411	-0.47609	1.0619	3.23671	3.23229	-0.266661	3.00812	2.21182	2.57472	0.975338	2.90571
0.884589	0.278098	1.5528	1.47228	-4.06249	-1.86797	-2.46126	-0.858713	0.366566	-0.49902	0.938464	0.894151	0.548673	-1.70861	0.00216368	1.70571
0.884631	0.366075	0.769399	0.704802	0.128105	-0.694671	-0.241628	0.266808	0.201471	0.567487	1.85855	-0.291286	-2.23413	2.17892	5.42509	0.713932
1.38589	0.484562	1.08535	0.656962	2.10809	0.53592	1.14202	1.64195	-1.61236	0.47694	-0.978571	-1.01148	-4.78695	1.22813	-3.92651	-4.34397
0.917591	0.049325	1.45722	1.07727	1.11606	-0.55962	-0.784612	-1.2318	0.900326	1.82671	2.8853	3.69687	0.67965	1.96496	1.29933	3.31602
1.74413	1.8909	2.3904	0.836409	0.916346	0.249882	-1.22141	1.00512	0.35142	0.165616	0.665079	0.48046	-12.3459	-9.16579	0.972609	-8.71136
0.863364	0.793948	-0.0144261	0.686015	2.32039	1.97458	0.640461	1.69051	-1.60979	-2.3814	-0.555409	-1.03888	-1.69411	-1.99816	-1.74847	-2.35441
0.908698	-0.0385607	0.417286	1.6071	1.27583	2.2437	1.30492	1.36088	-2.73158	-0.683188	-2.64887	0.144791	-3.71521	-0.135394	-3.40146	0.866846
-0.716472	-0.437375	1.52219	-0.314468	0.995056	1.16477	0.311879	0.895966	-0.945551	-0.449193	-0.582954	-1.457	-2.41177	-0.520964	-0.445637	-1.9715
0.115721	0.169355	0.383823	0.581466	-0.896574	-0.130435	-0.570447	-0.258438	-0.902394	0.328128	0.621744	0.221325	-1.2028	0.423275	-1.09715	1.22284
0.575302	2.12325	1.45972	1.39713	1.77378	2.79266	1.8406	0.753472	-3.43021	-0.983209	1.66432	-2.49163	-2.03795	-0.798111	0.350803	-1.29225
0.129174	-1.2819	-1.09001	-1.17192	-0.485892	-0.0491968	-0.747177	-0.214475	0.0458934	0.742288	1.10433	1.45356	-0.563407	1.65403	0.247004	0.290363
1.54996	0.820974	0.239842	1.24374	1.94183	2.22624	1.30246	2.25472	1.60301	1.56547	1.72293	1.80125	4.05976	3.47684	4.52496	2.55356
0.304244	0.55734	0.294747	0.986742	-0.087373	0.788654	0.779662	1.44198	0.220424	0.779631	1.42994	0.533141	1.57065	3.22902	1.8503	1.43328
1.25178	0.131058	1.08632	0.715373	-0.0957351	0.357997	0.524787	-0.0172282	0.624931	0.606823	0.646492	0.955558	0.436699	0.17462	0.0896664	0.232872
1.191	1.82188	1.21593	0.450164	0.394793	1.2339	0.295599	0.432098	0.257943	0.771001	-0.00228987	-0.359257	0.338907	1.04035	0.811909	0.192336
2.02391	1.54176	1.2764	3.09761	1.09226	1.09275	-0.617194	1.5406	0.385573	0.354496	1.23006	0.796624	-0.542666	0.390025	-0.731003	-0.00510851
2.71102	1.99693	2.08984	0.732556	3.10637	2.46664	-1.24822	-0.321463	0.349668	0.310759	0.486575	0.308555	0.020562	-0.0513651	0.356806	-0.0361792
2.1991	0.931528	2.71063	1.78758	1.16099	0.77285	2.78197	-0.526074	0.539965	0.608564	0.180019	1.11413	0.183104	0.715116	0.671364	0.534274
3.31246	4.58973	0.939601	2.11726	-1.44195	-2.24359	-0.776073	-0.0157233	0.495854	0.276199	-0.0381607	0.444074	0.184981	0.363651	-0.140034	-0.0999431
0.494095	0.870969	0.585751	1.00532	-3.09652	-2.25793	-3.66422	-4.21128	0.297092	0.0131474	-0.18855	0.222909	-0.290705	0.252249	-0.419169	-0.666312
1.70048	0.789535	1.16837	2.12909	1.03029	-2.15244	-0.483311	-1.48692	-0.937416	0.0105928	0.211379	-0.398261	-0.311563	0.326531	0.00975652	0.0506088
0.493122	0.999827	2.95299	-0.798954	0.976734	0.254747	2.87772	2.05155	-0.87379	-0.727673	-0.926617	-0.273082	-0.324506	-0.0544979	0.413425	0.0251394
0.848066	0.958072	1.03366	1.867	0.449903	-0.309135	1.00876	-0.695262	1.10332	1.43329	1.28214	0.983424	0.504642	0.376609	0.182988	-0.0999789
3.85094	4.02469	1.45461	2.11307	3.57785	3.84416	1.59736	2.36849	0.532851	0.25659	0.289728	1.47627	0.38234	-0.0424519	0.430814	0.435776
2.47378	2.82278	1.57849	2.03829	0.995147	-0.513849	0.311788	-0.819685	2.09684	1.09227	1.14918	1.89643	1.11873	1.01341	0.663995	-0.265625
2.18616	1.92606	0.828946	3.12893	-1.64696	-0.202605	-0.804216	-0.25399	0.430781	-0.808299	1.1451	-0.273994	-0.134261	0.104636	0.451703	0.28191
0.47058	2.11997	2.8283	0.0164741	-0.790689	1.06628	0.147936	-0.8735	0.411261	0.741689	0.20749	0.0579166	-0.191043	-0.10492	0.0823288	-0.191672
-0.270632	0.142935	1.64818	-0.353981	-2.27301	3.98974	-0.267087	2.26053	0.355542	-0.140761	-0.0404981	0.230689	0.4467	0.0301803	0.584993	0.242444
1.4224	2.12777	0.0944817	1.95923	0.923359	2.60721	-0.236766	2.07953	0.182431	0.0441881	0.0755522	0.267465	0.351146	0.307872	0.276841	-0.168146
2.33769	3.32542	1.04246	2.30535	-1.94281	-4.21566	-2.00267	-1.86497	0.612498	0.442014	1.24707	0.684196	-0.282147	0.411765	0.135282	0.00371126
2.18608	3.3985	1.53902	4.3347	1.16089	2.16543	-0.833765	0.632498	0.585338	0.373553	-0.282706	-0.887996	-0.483886	-0.0601761	-0.728318	-0.1554
1.97271	0.330576	0.445458	0.401683	1.01371	0.914275	-2.78081	-1.49018	-0.192997	0.253337	-0.205218	0.127846	-0.233427	-0.0827165	-0.402022	0.00232902
1.47889	-1.13286	0.911832	0.136289	2.3733	-2.4349	-0.457989	-3.41525	-1.77359	-1.12154	-0.0687868	0.333362	-5.16823	-3.58267	-1.41634	-2.62921
1.64965	1.26253	0.931391	1.4097	2.83145	2.42987	1.966	6.00265	2.77052	-0.181049	4.07808	1.96441	3.10612	-1.16134	5.7617	3.23294
3.70129	3.35719	2.66125	4.35052	2.67813	1.40861	2.31366	1.36899	-2.34388	-3.24953	0.277805	-2.62925	-5.36844	-7.30227	-1.05107	-5.83047
2.1215	3.16993	2.8829	4.09799	1.09601	1.05857	0.590192	2.30367	-3.31527	-1.83985	-0.420192	-3.04029	-6.77044	-3.91416	-1.18871	-7.22062
-0.055754	-0.571998	0.0820693	-0.024326	-0.698201	-2.03986	-0.591736	-0.628469	-0.784811	-1.08661	0.263927	0.500568	-2.98296	-3.28009	0.848832	0.309669
0.0614884	-0.149567	0.374809	0.209111	-1.66919	-0.556988	0.249742	0.676036	0.756946	-5.04386	-2.72323	-2.32953	0.797862	-10.7424	-6.13974	-6.57229
0.622629	0.320723	0.195265	0.319094	0.731383	0.14945	0.299389	0.66442	-1.50856	-1.2943	-1.23453	2.78552	-1.00489	-2.08951	-0.856665	7.49242
-0.230812	-0.10484	-0.0667823	0.819197	-1.71708	0.0374806	0.727908	-0.47458	2.57766	-1.53917	3.09619	3.5212	4.39879	-3.61253	3.97378	6.41214
-0.197309	0.70328	0.741342	1.74219	-0.71506	0.459125	1.42544	0.136757	1.48874	-0.934691	2.38964	3.12607	1.03291	-2.30799	2.02851	6.38196
0.0578982	0.222232	-0.426218	0.365506	0.813933	0.90996	0.498321	0.915839	-1.56563	-1.33524	-1.10469	1.5082	-4.14911	-3.75186	-1.46233	3.41671
2.08237	0.421041	3.23623	2.52064	1.85763	0.70525	2.72065	3.07871	0.571251	0.41237	0.821324	0.730531	0.283226	0.579565	0.211387	0.446625
2.10812	1.60203	1.40743	1.02179	1.56708	1.09961	1.00366	1.0693	1.33215	0.93748	1.27727	1.74692	0.648665	0.377644	0.888636	0.871171
0.92546	0.716397	0.222819	2.38246	-0.0879093	0.0147083	-0.778669	0.415678	0.605931	0.198454	0.959561	1.3836	-0.193961	-0.728083	-0.728607	-0.0805397
3.89563	2.12629	0.386416	1.39235	4.25224	3.01875	2.12804	1.44467	0.417893	-0.062081	0.156475	0.752903	-0.318007	-0.504662	-0.0421025	0.19015
2.61804	1.64997	0.832779	3.10672	1.64684	2.60563	1.482	0.623042	1.63747	1.1922	0.71669	0.364603	0.254521	0.0118679	-0.0919235	-0.0419733
0.0111864	0.181638	0.0777757	-1.42181	0.951403	1.30221	-1.0853	-1.2308	-0.334672	-0.762641	0.148349	-0.203306	0.409046	0.522542	0.948101	0.0394007
0.358529	0.0445393	0.108072	1.33409	0.396801	0.0855059	-0.82133	0.198736	0.192706	0.833437	0.186065	0.762053	-0.757215	0.451234	-0.483842	-1.35947
1.56157	1.17071	0.979723	0.909986	1.91895	0.367987	1.2717	-0.524814	0.410469	-0.450336	-0.099895	0.232931	-0.103496	0.101283	0.261904	0.589204
-0.131865	-0.196054	-1.58847	1.48108	0.538899	-0.0360984	0.630693	1.01535	0.204723	-0.112308	0.34206	-0.0911594	-0.191599	0.0130372	0.093665	0.24233
2.73052	1.10443	0.814256	1.79182	0.124196	1.31255	-1.03851	0.641844	-0.813602	-0.303131	-1.12457	-0.63016	0.323659	0.782227	-0.69672	-0.23599
1.0078	-0.204452	0.211015	3.03803	-0.982782	1.18895	1.07203	2.54089	0.688594	1.161	3.16797	1.46602	1.3807	1.67811	-0.132208	2.22603
-0.303915	0.641128	1.86437	1.89307	-0.773727	0.603633	0.712342	1.18765	1.5954	2.50034	1.57836	0.577906	-0.0412508	0.967286	0.107205	-1.00769
0.550488	-0.135329	0.112231	-0.842699	-1.31253	-0.909134	-0.484582	-1.07833	-0.106702	-1.02288	-1.20281	-2.18759	1.32835	-0.277852	2.21384	2.32265
1.02458	1.35566	0.889464	2.54973	1.24393	3.41874	1.02382	2.45395	2.59863	0.891543	1.29083	0.649404	-1.20137	0.695792	0.625813	0.750855
1.14141	1.10743	2.33558	0.713538	1.55799	1.08165	2.52543	-0.064896	2.4231	1.76337	0.0605548	1.80478	-1.52292	0.252087	0.899511	-0.815223
0.971421	-0.00636254	0.71829	1.23249	0.600699	0.665312	1.91856	-0.28867	0.0682777	0.410737	0.381812	0.196678	-0.239707	0.0466409	0.149192	-0.616068
1.52841	2.88077	1.18269	1.07655	-0.491641	0.359254	0.347876	1.2483	0.247119	-1.37737	-1.37566	-0.818956	-0.387892	-1.20596	-0.944594	-0.582452
0.929827	1.10775	1.10232	1.49586	-1.3713	-0.57856	-1.32949	-2.17583	-1.17887	-0.660045	-1.05638	-0.696068	-1.33505	-0.1653	-1.09293	-0.771114
0.238507	0.491842	0.52237	1.02854	-0.0451131	-0.332753	0.220475	0.591302	0.0070879	-0.681087	0.601113	0.932233	0.518209	0.811435	1.3493	1.17162
0.652766	1.25216	2.07233	-0.6315	0.714965	1.46047	2.38995	1.14406	1.06106	0.315989	1.76868	2.15335	0.346699	0.210235	-0.0110085	-0.741715
-0.143988	0.585859	0.148387	0.815682	0.118112	0.939472	0.481944	0.334559	2.26084	2.26414	3.06098	2.2394	-3.884	-0.285564	-3.15468	-2.12219
0.0419082	1.19007	-0.581882	-0.792403	3.74758	3.22574	1.96908	2.31372	0.831492	2.15968	0.627266	0.105565	-0.259832	1.92272	-0.959799	0.29048
1.35961	2.70362	1.28128	2.08932	0.220364	-0.873772	-0.626597	-1.12257	-0.881571	-0.202148	0.110335	0.172033	-0.214746	2.14872	-0.137826	1.12684
-0.909827	0.630361	-0.94884	0.522937	-0.532981	0.231338	0.149317	0.168148	0.103165	-1.3131	-0.936875	-0.641297	1.92354	3.64852	2.05645	3.44688
-0.179973	2.33668	0.628999	-0.17142	0.437074	1.89858	1.00081	-0.187375	0.179465	0.362948	-0.0801246	-0.358473	-1.04507	-0.600604	2.31054	-0.656829
-1.08171	2.94621	1.19089	3.05946	-1.08764	1.43728	-0.273699	0.813688	1.57923	0.249836	-0.271311	2.07054	-2.51021	-2.8491	-1.88362	-1.04219
1.51355	2.35699	-1.39979	1.83355	-0.345305	-0.0391745	-1.20142	0.494071	0.497469	0.213567	0.17366	1.19816	2.07088	3.39415	2.20223	0.972246
1.00449	-0.253226	0.397143	0.649165	-0.605807	-0.812736	-0.307277	-0.523792	0.353616	0.897359	0.786957	-0.0758111	-0.657034	0.350447	1.18993	-0.91615
2.4935	4.04595	0.249303	3.54572	-0.053831	1.27269	0.604554	0.633077	0.189322	-0.314141	0.810756	0.109325	2.15252	2.7543	2.17938	1.46157
0.224857	0.724066	-1.5576	-0.856179	0.130072	0.608111	-0.297839	0.217644	0.499135	0.112234	0.362299	0.997558	1.16686	0.262295	1.27773	1.87975
2.28763	-2.67578	-0.0848211	-2.63233	1.19335	-1.2503	0.596422	-0.300514	-0.765234	-0.757168	-0.324539	0.467082	0.500736	2.17827	0.429728	1.51987
4.248	3.59658	2.69806	5.97671	0.919425	0.96607	1.10947	2.53921	-0.942406	0.250105	-0.597653	-0.220497	-1.26538	-0.0905482	-0.676086	-0.870239
2.22449	1.64999	2.49898	2.09598	0.679243	0.942761	1.43672	0.951419	1.41579	0.680163	0.6836	0.599522	-0.772563	-1.40242	0.102514	-1.22442
1.6741	2.57989	2.27023	3.1336	1.03216	0.93792	0.716461	0.883763	3.01332	0.912803	1.60868	2.71725	-0.609723	0.910328	-0.696176	0.912659
0.0915793	-0.8437	-0.128262	0.246731	0.0458932	-0.659178	-0.474531	0.000330456	0.415357	2.01579	1.25308	2.11507	-0.967453	1.16504	-1.7953	2.20999
0.04641	-0.283421	0.0115947	-0.888483	-0.437481	-0.0335388	0.652655	0.771952	1.02825	1.82849	3.25842	0.0747329	-2.71636	-0.466918	-2.51227	0.0420158
-0.124503	-0.294269	-0.442306	0.020878	0.68817	0.688673	0.627908	0.879701	1.44254	1.08659	0.00731233	1.00322	-0.282861	0.386918	0.124411	0.0876905
-0.255639	-0.215263	0.427069	0.965383	0.461737	0.650428	0.87881	0.440521	0.37552	0.26413	2.36288	-0.163276	-0.0716963	0.1335	0.14183	0.574761
-0.420156	1.09121	1.17559	1.88601	-0.792909	0.186491	1.30555	1.14988	-0.0701129	0.223179	-0.906446	0.00836861	-1.51352	-0.871006	1.30712	-0.514724
0.0913411	0.211251	-0.974479	0.374268	0.239929	0.50923	0.294356	1.12351	1.92075	0.650191	0.937571	-0.130242	-0.93263	1.50982	-1.07472	-0.0250027
1.89434	0.365926	2.57559	2.8535	2.50848	1.80211	3.2132	3.76037	2.1556	0.649173	0.134945	-0.459501	1.07397	1.36308	0.752587	2.65292
1.00218	1.03464	0.728435	0.433439	1.44997	0.862373	0.206105	0.829101	5.08909	4.84782	0.557124	4.46282	7.38136	5.78934	1.52958	5.34578
0.8504	0.671706	0.640362	1.22031	0.491228	0.372675	0.268616	0.561174	4.10095	3.27364	4.31819	3.77367	-1.20915	-0.891049	-0.16394	0.186076
2.92087	2.52526	0.0560614	1.62137	1.47599	1.02019	0.204928	0.41943	4.57617	-0.0384951	5.60547	-0.692011	-3.11871	0.668818	-2.42603	1.91032
2.69712	1.47545	1.06876	2.65523	1.723	1.27515	2.35679	1.16681	2.24553	-0.421084	-1.56769	-0.192879	-3.36419	-0.514852	-0.481161	-2.06715
-0.536406	0.68594	0.0022974	-0.415323	-1.50615	-0.0966938	-2.38375	-1.64566	1.47405	1.2926	2.76889	0.731484	-1.38434	-0.400083	-1.87526	-0.237316
-0.332656	0.311027	-0.70778	0.730916	1.09776	1.55221	0.974112	1.24254	6.82616	3.31382	0.117264	5.47999	-4.18662	-1.7389	-0.0517348	-3.27507
1.67015	0.221091	0.655825	-0.492776	1.60237	0.586258	1.24391	-0.254856	5.97996	0.399648	-0.776728	0.131076	-1.80002	1.56609	1.15105	0.71947
-0.499387	-0.0824705	-0.979562	-0.259941	1.27564	0.938037	1.50208	1.58594	-2.72671	-1.62575	-2.51044	-1.63323	2.98189	2.2999	2.70221	2.65422
1.32967	1.00535	0.623939	1.53592	0.539796	1.90042	0.0244409	0.447475	-0.819543	-1.34723	-1.61296	-0.965621	1.51238	2.74192	1.72891	1.15363
1.05266	0.243254	0.257173	2.06575	0.0239217	1.16009	0.219907	0.528733	-0.20901	1.14904	-0.811429	0.437839	-0.217483	-0.0254651	-0.265396	-0.347632
-0.300138	0.299734	1.16927	1.3104	-0.81199	0.742256	0.801527	0.934753	1.18045	-0.0307618	1.40374	1.19876	1.09971	1.57764	1.48441	0.7325
0.872569	1.43178	0.726204	0.390591	-0.508704	-0.249203	-0.374042	-0.328968	-0.133954	-0.731459	-0.298926	-0.301633	0.0543936	0.500046	0.210924	0.600031
2.35298	2.42061	1.88622	5.24203	0.254292	2.10485	1.02618	1.31101	1.07305	0.770198	1.32453	0.358904	0.081929	-0.000590772	0.419765	-0.182697
2.50011	1.81588	0.510034	0.0128016	0.684974	0.320438	2.71424	1.09063	1.87208	2.14993	1.22581	1.09342	0.0768063	0.416423	0.238698	0.319721
1.71068	0.542286	3.73477	1.01692	-1.12009	-0.138184	-1.25196	1.03417	-0.366691	0.317046	0.477239	1.14107	0.138448	0.695535	0.877366	1.1149
3.25777	2.52084	2.62382	3.13052	1.7979	4.0241	0.0889858	-0.501544	0.621912	0.351344	0.436148	0.379616	-0.325112	0.340759	0.169846	-0.972703
1.83764	3.58693	3.20876	2.40041	6.79783	3.97283	6.50554	6.51297	0.980049	0.587382	1.86461	0.633568	-0.388754	0.716032	0.668075	0.154202
1.95146	2.10534	1.18398	3.4293	-1.36494	0.399015	0.450956	1.52665	0.774877	-0.384855	-1.27494	-0.0935368	-0.363413	0.424558	0.871272	0.42337
0.680362	0.66596	2.88306	-0.0725573	0.872311	1.26442	0.565318	-1.20568	-0.951987	2.69754	2.49976	0.479342	0.515443	0.810155	0.676476	-0.0602279
1.04706	0.357112	2.05193	0.397802	-0.131488	1.02437	-0.451092	0.247323	0.610319	1.70985	1.51954	2.57723	0.0954115	0.22426	0.102464	0.413967
1.99158	0.891624	0.795871	0.959108	-1.9315	-0.918553	-1.16767	-1.44674	1.58017	1.17287	0.978233	0.810476	1.94066	1.8054	2.26861	0.897978
3.73546	2.69819	2.33826	2.37427	-0.910331	0.0934218	-0.126049	-0.057131	-0.865253	-2.05364	-1.06183	-2.08208	-0.090648	0.639886	0.982955	0.0177036
0.638536	1.73272	0.490695	2.4197	-1.88969	-0.0389892	-0.561462	-0.16849	1.93574	1.92647	0.968423	1.18503	-0.409041	-0.382563	-0.328413	-0.515728
0.759972	0.940831	1.82027	0.213367	-3.34813	1.3865	-1.71983	-3.75878	1.15043	1.20764	0.859485	1.35499	0.242617	0.172827	0.32673	-0.00410742
1.30643	0.643427	3.01578	0.915204	-1.09185	2.35444	0.415494	1.74492	0.175201	-0.0211871	1.1645	0.928665	0.680444	1.14526	1.22196	0.0882725
1.71774	0.491832	-0.670861	1.71992	1.11071	1.82972	-0.0777687	1.26584	0.247787	-0.140786	1.75673	0.712109	-0.568415	-0.0389255	0.200214	0.0730701
2.79279	1.32177	1.97325	1.91144	-1.6934	-4.24668	-1.028	-1.24806	1.98781	1.25579	1.12624	0.992157	-0.425872	-0.0211327	0.0149153	0.207948
1.82477	4.24747	2.71463	4.79555	1.46914	2.56769	-0.6847	1.14518	3.69701	3.46679	2.77464	2.53504	-0.41538	-0.0345487	-0.793565	-0.382226
1.46739	-0.393326	0.543313	0.785531	-0.519439	0.556463	-1.16673	-0.652261	0.0244134	0.213858	0.768727	1.52712	-1.13434	-0.647175	-0.208432	-0.122148
1.75248	-1.30845	3.19833	0.542865	1.17834	-0.719433	0.0533006	-0.845396	3.1304	0.160696	3.1379	2.73411	2.03291	-0.0416806	3.24475	1.08525
4.40211	2.81436	1.82312	2.67102	1.13491	0.861121	1.04377	3.13272	-2.42828	-2.43004	-0.785542	-2.35588	-1.7655	-3.22126	-0.181627	-2.40023
4.92895	4.30439	4.31236	5.84057	1.68292	1.3358	1.26459	0.169865	-1.86691	-0.909956	0.0153972	-1.32738	-2.72154	-1.41135	-0.0272675	-2.68396
1.4513	1.75168	1.25808	2.42248	0.234279	1.12156	0.262446	2.83338	1.27943	0.578368	1.12499	1.02478	-1.13904	-1.03813	0.355933	0.634501
-0.0320313	-0.957197	1.92899	-0.595772	-0.219942	-0.47594	0.676082	0.021931	0.808966	-1.87551	-0.677877	0.0844819	0.602085	-5.06757	-2.88177	-3.19479
0.259624	0.0429367	1.53609	0.455566	-1.24253	-0.203934	0.230648	0.912741	0.729483	-1.54709	-0.959316	1.97102	-0.61316	0.408846	1.54024	3.93403
1.26791	0.268988	0.262437	0.997681	0.0952121	0.272163	-0.355611	-0.17115	2.19029	-0.641787	2.83984	2.46111	3.16006	0.316917	3.57801	4.134
1.24182	1.956	1.83473	0.915142	-0.147336	-0.528757	0.988927	0.65688	1.99862	0.408567	2.31867	3.70367	0.550475	-1.38001	0.80128	2.39225
0.580442	0.718916	0.87056	0.529849	0.0186943	1.31058	1.57088	-0.0848813	1.11576	0.625138	1.93917	3.35093	-2.23132	-1.85615	-0.672307	1.48467
1.46465	1.27377	0.649972	2.11956	-0.850494	-0.285295	-1.07712	-0.0805838	-0.0248553	0.196425	0.0308754	0.381266	0.0283001	0.00647209	0.567105	0.20726
2.02686	1.11187	2.08002	2.48342	2.59545	0.057211	2.21533	1.57141	0.67745	-0.209968	0.304308	-0.17411	0.326355	1.01604	0.472804	0.119168
0.474483	0.288682	1.08068	0.184382	1.27636	0.294371	-0.52252	-0.543824	0.611134	0.371797	1.01075	-0.124491	-0.29929	-0.116517	0.0168967	-0.244574
0.984813	1.26059	0.252415	1.00859	-1.27755	-0.374194	-0.47261	-0.382981	1.89852	0.785093	1.02485	1.06254	-0.520274	-0.429743	0.159341	0.0151177
2.6955	1.14784	0.209209	1.86871	1.30366	1.44266	0.62494	0.124827	1.86646	1.55676	1.26759	1.17071	-0.271709	-0.506356	-0.458352	-0.119323
1.95038	2.21297	1.49446	2.17169	0.825457	1.01766	0.477833	0.084929	0.648651	-0.688755	-0.0235325	-0.10646	0.338409	0.57076	0.444259	0.674655
-0.728169	0.658596	0.535239	0.249217	0.074879	0.949666	0.0755482	-0.716788	0.28837	0.961909	0.0365293	0.803569	-0.0909111	1.65999	-0.165355	-0.535837
1.31933	1.52639	1.29786	1.60694	-0.754513	-0.883882	-0.543083	0.084797	0.42125	-1.0985	-0.94855	-0.415138	0.45084	0.298376	-0.144523	-0.179372
2.55751	1.87986	1.87268	0.245573	1.06739	0.817958	1.48351	-0.661794	0.835763	-0.0354008	0.404458	0.113291	-0.21041	-0.749978	-0.593955	-0.095991
0.103766	0.730865	1.81122	1.10045	1.17282	-0.0122406	0.836067	0.411232	3.27805	4.12369	1.69962	1.65091	0.00547595	0.174762	-0.281359	0.0192261
0.93389	0.972132	0.170348	1.32853	1.1103	1.42393	-0.873606	0.740938	1.1663	0.258746	0.535716	0.752059	2.30935	1.20951	1.50531	1.39806
-0.13532	1.28791	0.939938	1.48223	0.732368	1.99988	0.896314	2.85617	-1.58225	0.371637	-1.89168	-0.460991	0.00436618	1.0761	0.840232	0.383985
-0.565293	0.697982	1.29834	1.01852	-1.24724	1.82125	0.361048	1.58151	-1.50756	-1.15365	0.537479	-0.0940035	0.143352	-0.0441026	0.470545	0.0281969
0.397219	0.306295	0.560146	0.00601401	0.029281	0.679041	0.503449	-0.0454819	1.27956	0.931257	0.634421	0.650196	0.658764	-0.0873395	-0.27706	-0.656241
1.50865	0.753901	-0.952117	1.28363	0.409443	2.32968	1.01381	2.33989	0.204931	0.375412	2.09469	-0.949853	-1.48924	-0.120424	1.90492	-1.00083
2.43201	3.1425	0.620682	-1.46301	1.62132	1.57164	2.15139	1.23915	0.465467	1.24237	2.21396	-0.586135	0.422016	0.239523	-0.155047	-0.0910621
1.99549	1.30856	4.10907	0.376584	0.270973	0.325462	-0.901234	0.971596	0.420819	0.470602	-0.0683217	0.47705	-0.502184	-1.22133	-1.38192	-0.683205
-0.0571018	-0.724215	1.96516	3.19433	0.203772	3.47822	-0.291976	-0.345797	-1.03092	-2.06481	-0.953479	-1.02099	-1.51917	-0.712195	-0.873468	0.446062
-6.07679	-1.44299	-4.78715	-5.18045	5.54231	2.93788	5.2393	5.28901	0.373775	-0.359662	0.953077	0.596163	-1.21994	-0.636836	-0.290435	0.00210373
1.17104	-1.56259	-0.00674424	0.0914766	-0.573212	0.513538	-0.153991	0.358247	1.41339	0.255133	1.77337	1.19683	0.320477	0.53314	-0.461672	-0.364451
1.56422	0.222569	3.13274	2.05252	0.501268	1.64647	0.881662	-0.892058	-3.72196	-0.705353	-1.63816	-2.27847	-2.03565	0.389275	-2.07464	-0.667249
0.199212	-0.263676	1.13711	-0.920276	-0.3033	1.8954	0.533696	1.65654	0.0540817	3.98842	0.193718	1.1739	1.12938	2.7071	-0.141861	0.939876
5.33371	4.64969	3.0848	4.05404	-2.6618	-2.17633	-1.47427	-2.2203	1.63548	1.53608	0.396114	0.935903	0.6125	0.820183	-0.0123345	0.315062
1.95547	-0.815403	-0.0119221	-1.32382	-0.464085	1.13081	0.246546	0.697647	3.67922	6.14744	3.65985	5.84376	2.11	4.98801	3.33195	4.08796
0.566708	1.13473	1.19118	1.57008	0.0947624	-0.576255	-0.0956732	0.104747	-1.99183	-1.32754	0.423263	-1.77674	-3.50004	-3.07983	-0.679024	-1.3979
4.20734	1.48622	2.84736	3.25309	0.0335093	1.82069	0.336375	-0.544534	-0.0346072	0.487504	-0.0563803	2.21307	-2.58945	-1.79561	-2.40559	0.0556626
-0.494045	0.738042	0.0665539	1.57468	-0.378015	0.104738	0.00275546	-0.0737624	4.27176	4.88823	4.26166	0.562255	1.90241	2.11804	1.05451	0.699824
0.458136	0.799488	-0.781766	0.610986	-0.376309	0.234414	0.149731	-0.134418	1.10249	-0.0557478	2.69278	0.267156	1.20238	1.01057	3.0058	0.679798
0.885173	0.632532	-0.682153	0.60386	-0.763431	-0.137873	-0.573001	-0.180778	3.70688	3.26801	3.80247	2.33215	2.40191	3.07539	2.66631	1.10144
0.649688	0.752664	0.528937	1.35402	0.0414502	0.574633	0.7327	0.728495	3.07937	1.16537	1.86345	4.08879	0.865809	0.951801	1.35006	2.62267
1.03355	-0.297802	-1.51394	0.199842	-0.565641	-0.440186	0.299668	0.191551	1.42128	2.87542	0.369959	2.25849	0.601725	1.49238	0.463383	1.11005
1.61024	-2.39729	1.23203	-2.07882	-0.440507	0.676778	0.245466	1.48143	2.02336	0.577862	1.2705	1.4508	2.94775	1.35207	0.870136	1.67236
4.53566	3.73048	3.02855	6.48055	-0.777074	-0.435282	-0.879536	-1.61016	-1.62011	-1.38084	2.38086	-0.691354	-0.00476671	0.858323	0.472277	0.712507
1.80693	1.82114	2.03884	2.05488	-0.00509395	0.00964153	0.0442462	0.292873	-4.18225	-3.06405	-1.19048	-2.831	0.416845	-0.727816	-0.0655162	0.420938
1.09907	1.473	1.06346	2.93555	1.02427	1.14639	0.458093	2.36206	1.4522	-2.3258	-1.18587	-1.0391	-0.581344	0.891899	0.820725	1.50335
0.113951	-0.385267	0.285741	0.589344	0.498399	-1.17925	-0.11322	-0.446637	-3.12008	-1.23334	-2.7642	0.0661377	1.03436	0.564401	0.460764	-0.819163
-0.260877	-0.454109	0.424328	0.984849	-1.18023	0.154015	0.0224978	-0.321489	2.71124	3.3615	0.679475	3.16293	0.266187	0.910749	1.14862	0.694784
0.425473	0.417194	-0.0639133	0.568453	0.17187	0.860724	-0.268418	-0.0147096	-0.00126386	-2.28163	-1.17587	0.00472869	0.00527848	0.7394	0.25523	-0.388814
-0.973274	-0.0896099	-0.182834	-0.543538	1.15383	2.04971	2.06003	0.981786	-1.07153	1.46681	3.73531	0.88911	-0.672983	-1.22666	-1.20384	0.132225
-0.878251	-0.066804	1.42737	0.944337	-0.268519	-0.0837651	-0.109513	-0.0177351	-2.54285	0.203124	-1.99223	-0.396337	0.913514	-0.356186	0.454886	0.984493
0.739251	0.252844	0.00579295	0.888132	0.0925129	0.402669	-0.189035	0.543558	0.00791394	1.46404	1.33008	3.36096	2.85441	2.52812	0.950365	1.93823
1.46495	0.536589	2.0746	1.95436	2.99209	1.41061	4.31672	2.70796	2.37602	2.33859	0.607975	2.30833	-3.54665	-1.83058	0.716264	-2.47045
1.76888	1.63168	1.65356	1.14978	0.807551	0.187272	-0.0655849	0.0439952	-3.07252	-2.56924	-1.76751	-2.02498	-0.797945	-0.41656	0.450373	0.104279
-1.84608	-0.715545	0.055694	0.340775	-0.278335	0.012979	-0.808521	-0.00220021	-3.70539	-0.327929	-3.21984	0.0533897	-0.428668	0.905318	-0.866981	1.34158
1.90145	1.14652	0.0605879	2.43499	0.781039	0.836699	-0.446281	-0.146885	3.99857	-0.856456	1.58717	-1.67016	0.575546	1.27258	-0.56659	-1.58507
1.74361	1.82074	1.4094	2.10325	0.62887	0.760579	-0.040768	0.388975	-2.39183	-1.75045	-2.65584	-2.4294	-1.30684	-0.956331	-0.503763	-0.506714
-0.11836	0.64587	0.836506	-0.414256	0.132134	-0.0745078	-0.3533	-0.828439	-4.62128	-1.81178	1.02969	-2.24625	-0.979607	-0.251433	0.133592	-0.492675
0.388011	0.553297	-0.25601	0.393676	-0.0699021	-0.435309	-0.16326	0.243899	-2.05109	0.385242	0.810924	1.21632	0.739079	1.57233	-0.284479	0.537426
1.90488	1.27579	0.645165	0.546734	0.677222	1.85333	1.63205	-1.06343	3.32235	2.27686	2.92774	2.37487	1.46398	1.95475	1.83908	-0.626822
0.300582	-0.207427	1.68122	0.556541	-0.000688734	-0.690446	-0.379045	0.110524	1.81951	1.97388	1.56909	1.39414	1.08696	0.607623	0.607047	0.272312
0.930042	1.52925	0.0798702	0.93272	-0.18803	1.28873	-0.831936	-0.0882548	0.423997	0.771751	0.809718	1.96218	0.472892	0.462085	0.0112946	0.830036
-0.525076	-0.0777476	0.618804	0.783698	0.785219	2.46479	1.21406	2.59953	1.68068	0.900687	1.97373	1.89662	-0.661388	0.851275	0.449796	-0.609322
-0.185348	-0.0888339	0.722185	0.758201	-0.395604	1.71916	0.985361	1.01013	2.14893	1.68547	2.24291	1.69095	-0.253984	0.618425	0.154351	0.140657
0.607685	0.421024	0.206315	-0.286089	-0.37222	0.617437	0.0423802	-0.5866	1.22162	1.63713	2.15654	1.44629	0.183548	-0.0795917	0.323764	0.49146
1.47441	1.12318	-0.322117	2.50995	0.25704	1.8657	0.658229	2.05386	0.46744	0.804071	-0.0930157	0.271714	-0.074476	0.0110899	0.00438654	0.385225
0.188117	2.38467	-2.71614	-1.05635	0.843985	0.961809	0.778467	0.629547	0.756693	-0.357084	-0.859037	-0.151359	0.74854	0.648477	-0.420651	0.778438
0.0690092	-0.546178	1.48132	-1.33907	-0.144694	0.437633	-0.209651	0.428269	1.41543	0.669116	1.08109	1.14704	1.09897	0.376555	0.406136	1.88148
0.491788	-0.446773	0.946361	1.60196	1.92061	3.84285	-0.404083	-0.455329	-0.430675	0.305813	0.923374	1.00744	-0.926503	-0.420312	-0.771019	-0.509235
-1.3801	-0.427751	-1.20148	-1.70045	5.88474	4.45048	6.51519	6.64935	-0.982605	0.569652	-0.499492	-0.0702614	-0.84888	-1.18713	-1.10054	-1.34409
0.565221	0.11677	1.03105	0.0560587	-1.30832	-0.905565	-0.347125	0.211611	1.3166	1.72579	1.63242	1.17013	0.63301	0.805139	0.777341	1.07187
1.13251	0.639711	2.13052	1.07375	0.762563	2.13066	1.02718	-0.750833	1.26577	1.28002	0.142038	2.6514	0.670201	0.779297	0.43318	0.424154
0.364954	-1.33728	1.37182	-1.4584	-0.542332	0.896656	-0.117812	1.45257	1.50643	0.402496	0.718303	1.61559	2.05715	2.32212	1.65503	1.02425
3.22526	2.51888	1.48095	2.12776	-2.77337	-2.45386	-2.04225	-2.29515	0.0681879	-0.848007	1.07651	-0.320301	0.0539352	-1.61343	-0.635285	-1.05017
1.6563	0.0390883	0.57459	-1.43657	-0.608126	1.29112	0.346898	1.37908	0.728597	0.834128	0.800139	-0.0402168	1.06164	0.542299	0.613909	0.823131
0.531707	1.30446	0.52836	1.63856	-4.65883	-0.575019	-2.05115	-1.94073	0.846441	0.692018	0.915155	1.41497	-0.306938	-0.273119	0.188598	-0.0805732
-2.35506	1.28342	-0.448545	-2.23845	-7.69012	1.80015	-4.12287	-7.25823	-0.386307	-0.51233	0.0844912	0.487401	0.487018	0.923643	0.586598	0.495077
-0.892857	1.20406	1.56091	1.64732	-6.16589	7.6203	-0.519095	5.74319	1.86054	0.522847	2.26403	1.33112	1.03175	0.853195	1.48444	0.529629
0.827027	1.35285	-1.06379	0.229299	1.57163	4.30433	-1.40768	3.41111	1.60371	1.09162	-0.227609	-0.811056	0.0991124	-0.347319	-0.602126	-1.45276
1.40917	-0.153319	0.993357	0.68024	-3.71923	-10.4398	-2.56729	-3.93614	0.94381	1.03736	0.611747	0.695556	-0.323421	-0.569524	-0.0178433	0.259634
1.98158	2.61846	0.558809	3.165	4.55319	6.23497	-1.87636	3.4995	0.206407	0.540887	0.840991	1.70026	-1.23887	-1.17289	-0.757003	-0.700477
0.99128	0.313281	-0.512616	0.369707	-1.13275	1.3801	-4.32643	-3.87715	2.66601	-0.858981	2.47252	2.74949	2.03367	1.45269	3.13734	1.49341
1.29825	-1.59875	0.8612	-1.47817	3.20164	-4.71447	-0.791261	-6.60346	-0.388227	-0.568829	0.945113	-0.554675	-1.94418	-3.79993	0.00284516	-2.5468
2.47091	2.74405	1.17832	4.1702	5.26401	5.16244	3.6984	12.3359	-0.0495888	0.00999545	0.504393	-0.525552	-3.30396	-2.21571	-0.608313	-3.56582
3.26985	3.07814	3.11536	3.35107	4.17111	1.44728	2.58307	-0.474665	1.38972	1.00895	2.06083	1.72772	-1.04173	-1.44406	-0.244744	0.192739
1.91366	1.91174	0.861004	2.17447	0.808831	0.798401	0.804277	2.94208	1.51675	-1.05059	-0.38623	1.5721	0.0106848	-5.57105	-2.7938	-3.7496
0.387488	-0.154879	0.779859	-0.483786	-0.0255313	-1.16084	-0.105743	-1.63229	-0.86237	-1.73274	-0.53574	1.6075	-0.759737	-0.362771	-0.329108	3.43208
0.591869	0.13057	1.43036	0.165303	-1.4647	-0.250916	-0.107184	-0.0773424	2.24141	0.0211491	2.4889	2.05524	0.509447	-1.22969	1.10255	2.52356
1.13653	0.816384	-0.0309965	0.778199	0.198617	0.52086	-1.05966	-0.32491	2.00016	1.05899	4.34058	2.67753	0.8542	-1.11222	1.2555	2.89965
1.27031	1.02736	0.931284	0.361803	0.345293	1.71575	2.72331	1.10858	-0.00109322	0.181142	-1.08153	2.20867	-2.03055	-1.49185	-1.49049	1.28378
0.419138	0.999103	1.3495	1.97452	-0.0161674	0.987934	-0.0304162	-0.455937	0.0691213	-0.069276	0.731733	1.93721	0.0407877	-0.0234301	0.994696	0.468488
0.822133	0.587081	-0.0262881	1.72722	0.219371	0.363145	0.107598	0.651608	1.18172	0.736573	0.88855	1.29029	1.00398	1.51261	1.89857	1.15434
1.56071	0.612577	1.63465	2.05708	1.33587	0.0175192	1.72766	0.994476	0.120162	1.01659	1.47655	1.43789	-0.649681	-0.106777	0.152727	0.83826
1.21766	0.538251	0.998089	0.540873	0.51791	0.19901	-0.0858502	0.353126	1.22651	0.261638	0.493465	-0.336065	-0.205853	0.252812	0.764992	1.00105
0.840444	0.790015	-0.174369	0.383111	-1.3537	-0.550925	-1.80675	-0.380898	2.40263	1.64682	0.0950019	0.930906	0.610309	0.355639	0.050698	0.280181
2.79615	2.5845	1.12545	3.02733	0.929691	0.931442	-0.812636	-1.17555	-0.277074	-0.628791	0.655835	0.67055	-0.294828	-0.899405	-0.0397254	-0.434676
2.91282	3.09787	2.84868	2.51142	0.959267	1.33681	-0.160984	-0.198596	0.785471	0.420167	0.485139	0.821325	0.18596	0.577969	-0.00248216	-0.133114
-0.125999	0.961715	0.897397	-0.839283	0.0643456	0.0860396	-0.133404	-0.602892	-0.430133	-1.44008	-1.16695	-1.03968	-0.00421037	-0.0212496	0.0914675	0.351283
2.05066	2.29454	2.04629	1.59092	-0.545165	-1.45791	-1.47296	-0.0285887	-0.442911	-0.992887	-0.519854	-0.975074	0.949143	0.43384	0.48751	0.599006
2.0759	2.67165	2.30322	1.36481	-0.220853	0.65218	1.03716	-1.81305	-0.457955	-1.364	-0.975576	-1.09383	-0.169905	-0.472275	1.08414	0.127862
-0.394817	-0.169286	0.245798	1.10868	0.0629858	-0.768786	-0.91749	-0.599348	-0.198159	1.82675	5.05702	1.47962	1.15804	2.18499	0.516302	3.38387
0.479892	0.398478	-0.854356	1.16544	-0.305083	0.542243	-0.674989	-0.0210667	-2.4995	-3.54508	-0.792352	0.242823	-1.52189	-0.446894	1.25207	-0.648858
1.63982	1.02305	1.80075	2.08593	-0.331004	0.620479	-0.285984	0.5786	-0.509842	-1.13329	-0.545418	-2.61855	0.678247	-0.871393	-0.542079	-0.22458
0.0551213	-0.22552	0.416922	0.719079	-0.0187288	1.18358	0.804473	0.283421	4.49485	2.96237	2.53835	0.877323	3.51709	2.12114	1.53291	1.509
1.06644	1.1151	1.38989	0.513728	-0.923535	0.0897243	-0.0894432	-0.311677	0.621639	0.569324	2.08357	3.39072	-2.33447	-1.09961	0.190409	-2.01034
3.09555	2.68789	0.711326	4.61039	0.829357	2.00443	1.7196	1.69367	-2.49318	1.26549	-2.33817	0.502425	-0.311249	0.433212	0.412883	-0.458924
0.635707	2.08247	-2.75608	-1.034	1.09933	0.187326	2.90907	1.38499	0.440352	-0.191755	-0.481109	0.307528	0.419496	-1.54569	-0.843106	-0.570161
0.402061	-0.441709	2.08087	-1.33236	-0.415837	-0.14285	-0.56213	0.4597	-1.52414	-0.317324	-0.829285	-2.63689	-1.2272	-1.09535	-0.672305	-0.560351
1.62305	0.615188	0.952675	1.97892	1.66858	3.19739	0.388027	0.160874	0.420823	1.08682	0.520318	1.32383	0.110596	0.12349	1.68549	0.38259
-0.445702	0.322003	-1.02433	-1.32795	3.87085	2.23941	4.09546	4.40562	-2.04778	-1.67886	0.756989	2.38684	1.69559	0.981755	0.0266913	-0.501899
1.69303	0.940453	1.45397	1.17179	-0.690239	0.0875362	0.124217	0.930355	2.70835	1.53584	3.24506	3.42817	0.320652	1.72151	-0.658674	0.284713
0.638323	0.989015	2.29296	0.987616	0.242935	0.803419	0.678709	-0.882237	0.372958	-2.28392	1.33065	0.32805	-0.0650787	-0.674738	-0.825189	-0.313394
0.990062	-0.65874	1.94948	-1.16804	-0.0341463	0.909353	-0.427129	0.589162	1.84605	0.0155613	1.64775	0.465843	-0.734327	-0.253949	-0.158801	-0.0949314
3.94947	2.95264	1.58495	1.75769	-1.25233	-0.797507	-0.773899	-1.49487	0.377145	0.356448	0.738547	1.33397	-0.173933	-0.969186	0.041201	-0.295981
3.01701	1.2654	1.23837	0.356767	-0.0129892	1.06555	0.405875	1.10394	0.36896	0.50374	-1.24571	-0.177776	-1.20333	-0.357869	-1.44213	-1.04531
-1.95295	1.46013	-0.339936	1.30267	-1.85928	-0.00823639	-0.390408	0.157354	-0.365629	0.24759	-1.59654	-0.527307	1.05234	0.00668954	-0.167038	0.674072
-4.65082	2.57267	-1.97589	-5.11448	-3.57062	1.25225	-1.25869	-3.22329	5.42055	5.43176	5.5991	1.31853	-1.05116	1.83822	0.229309	1.93205
-1.22207	3.58583	2.45009	4.06664	-1.7402	3.45159	0.3215	2.50612	0.00806883	0.865597	1.01637	0.0499338	0.818201	0.294941	1.43976	-0.0375818
1.90719	3.0055	-1.97846	1.55925	1.04366	2.05862	-0.208494	1.36973	0.807421	0.283089	0.295112	0.0908587	0.732165	0.791871	1.24807	0.392951
1.45106	-3.99273	1.06193	-0.266891	-1.34196	-4.14414	-1.00608	-1.22952	-0.90173	0.199316	-0.301898	-0.686117	0.603152	-1.02984	-0.554255	0.140299
4.1965	6.41041	0.532896	5.41185	1.96456	2.49498	-0.720584	1.7129	-1.81383	-2.44153	-1.32832	-1.75948	-0.629605	-1.54201	-0.593389	0.198597
1.04322	1.45733	-1.86884	-0.387861	-0.855327	0.222288	-1.68935	-1.0843	1.12889	0.681733	2.72685	5.47934	4.02777	0.683704	1.75044	5.42412
2.87863	-3.37321	1.12981	-3.01561	1.26958	-2.06763	0.0508284	-2.12783	1.74575	1.16005	-0.978803	0.646906	2.49162	3.53176	-0.60218	2.37651
6.93411	5.98675	4.19346	8.88511	1.83889	1.49277	1.9352	4.9181	2.75094	0.774736	1.97279	2.49194	5.0444	1.8602	2.1298	3.7081
2.46371	1.52576	3.5796	2.65435	1.82807	1.23283	1.59267	0.0525132	0.945929	1.77628	1.20612	1.7661	1.49546	4.70618	4.06518	1.02259
1.20677	2.13873	1.7744	3.83725	0.344643	0.507447	0.336324	1.43073	3.25977	1.68706	3.12226	0.382062	4.28912	2.67796	4.98027	0.711151
0.872639	-0.196978	0.999771	0.301689	-0.878562	-1.46632	-0.418815	-0.271214	1.52226	2.24057	0.543753	2.25633	-4.07081	-3.87075	-0.197515	-4.63951
-0.299607	-1.0022	1.50274	0.954632	-1.12816	0.0782511	-0.204779	-0.417525	-0.482694	0.91762	0.909426	-0.385941	-0.0885859	1.23461	1.61132	-1.32872
1.56627	0.940221	0.619986	1.30672	-0.364234	-0.741918	-1.19781	-0.0161722	-0.0675709	0.0891465	0.610176	-0.68737	0.892116	-0.556346	-0.293063	0.926356
0.423312	0.859314	0.625879	0.820822	-0.428675	-0.241281	0.614541	0.244975	1.11503	-0.368635	-0.121328	-0.702974	2.07229	-0.0912431	0.827111	2.24772
0.28373	1.76995	1.20573	1.56063	0.581371	-0.244364	0.354094	0.619251	1.9027	2.13332	0.77186	0.614569	-0.361352	0.968735	-0.765013	2.51879
1.16377	1.16117	1.49337	1.94695	-0.528698	-0.187653	-0.521184	0.419003	0.916888	1.77953	-0.17087	0.439168	3.77846	3.5597	0.643793	2.53959
2.49564	0.219936	2.9275	3.23439	2.50439	0.00844695	2.20838	1.43985	0.444714	0.665679	1.22148	1.66348	1.30288	0.104984	0.227271	0.534552
1.28512	1.04011	1.6501	0.750415	1.07334	0.316653	-0.134806	0.0297902	2.03229	0.690222	0.77672	-1.74536	-1.48242	0.481539	0.0149289	0.430204
0.384555	0.544505	0.533474	0.488584	-1.956	-1.45944	-0.0809577	-0.953579	2.12548	2.62667	2.89204	2.66905	-0.679874	0.314019	0.540408	-0.900893
3.1258	2.98	0.775453	2.94873	1.54511	1.70694	0.423371	1.48994	2.32153	-0.726176	-0.905846	0.748086	-0.904217	-0.535104	0.348204	-0.552046
2.22023	2.86701	2.402	3.38089	0.835076	1.26274	1.64186	1.6672	-4.6741	-1.64453	1.45777	-2.01916	-0.579536	0.300011	1.30702	0.529134
0.0166817	-0.772605	-0.434151	-1.03522	-0.994187	-0.0382957	-0.373846	-0.522878	-0.90817	1.67698	1.79018	3.0973	2.39113	2.9794	0.926252	2.0818
0.893353	0.400567	0.584213	0.652328	-0.0461614	-0.542384	-1.0856	-0.0721223	0.486242	1.3346	0.862292	0.888776	1.25401	1.24436	0.6274	0.610341
2.89017	2.06914	3.11473	1.10512	0.600916	-0.938839	0.549428	-1.21922	0.315158	-0.307012	0.456691	1.86134	0.157764	0.140781	0.343298	-0.13856
0.784514	1.00896	0.625559	1.70883	1.38278	0.866191	1.06514	1.15891	0.226421	0.318895	0.159747	0.559453	0.0317998	0.126793	-0.247065	0.230526
0.162237	-0.0978248	-1.05759	1.19382	0.151645	1.22155	-0.252745	-0.38475	0.422358	1.27029	0.750931	0.340689	0.362221	1.99231	1.19497	-0.483573
1.18275	0.059796	1.65592	2.21492	1.27818	2.68721	2.22457	2.68155	1.0575	1.11899	1.31033	0.428905	-0.178999	0.475196	0.59814	0.566013
-0.721856	0.9658	1.32807	1.37864	-0.899278	1.07288	0.380535	0.699187	0.922321	1.24738	1.17326	0.364718	0.425467	-0.00174913	0.841012	0.688822
1.3361	0.637837	1.2308	0.192523	-0.185917	-0.684276	-0.414406	-1.49385	0.510141	0.602725	0.136899	0.361219	-0.307025	-0.141421	-0.0708534	-0.14052
1.89541	1.83026	-0.439602	2.89564					0.218233	-0.513411	-1.14436	-0.68874	0.285043	0.346746	-0.0962014	0.609237
0.671707	2.01996	0.0808233	-1.03456					0.167378	-0.241967	-0.103409	-0.0614642	0.109531	-0.0982503	0.274098	0.264873
0.522476	0.305951	2.4813	-0.527536					-0.779605	0.114847	-0.059962	0.215745	0.423702	0.565012	0.958802	0.558703
3.02305	4.66735	1.17686	3.24489					-0.59316	-0.113276	-0.357318	-0.47822	-0.845234	-0.893325	-0.973597	-0.771371
1.50175	1.77849	0.941585	1.71122					0.933044	0.85097	0.453434	0.0590371	-0.153843	0.670412	0.69184	-0.5496
1.17266	0.940522	1.52389	1.77523					0.893623	0.884549	0.337564	1.57051	0.506219	0.676457	0.359432	0.6506
1.01547	0.4623	1.61483	-0.692684					0.479485	0.0112564	0.261663	0.00224937	2.11465	3.84774	3.17688	0.477585
0.576973	-1.95429	0.0995799	-0.947239					0.505586	0.60131	2.18133	1.14859	0.483293	0.0539156	0.772315	-0.377736
-0.296569	-1.32751	-1.66764	-2.16476					0.311357	0.104067	0.419324	-0.196542	0.163468	-0.215076	-0.615476	0.0556643
2.35142	2.43241	2.01342	1.97032					0.491496	0.377254	0.895502	0.831389	0.277915	0.562516	0.897203	0.030461
-0.0895234	1.82714	0.707592	2.07904					-0.395019	-0.805842	-0.180697	0.254657	-0.21411	0.591709	-0.106812	-0.240578
-3.90262	0.925374	-1.20729	-4.01201					1.44446	0.0892823	1.2911	0.525077	0.00284657	1.00547	0.826724	0.34628
-1.0007	3.08377	1.80327	3.13959					0.8258	0.899185	-0.264495	0.374329	-0.0461451	-0.0650919	-0.026104	-0.729675
1.11012	1.53658	-1.1266	0.977358					-0.849929	-1.09359	-0.338922	-1.11175	-0.0839134	0.0453977	-0.0485519	0.454336
2.50058	-0.527176	1.38502	0.962575					-3.32563	-1.95983	-0.29415	-0.565013	0.981147	0.27298	0.0047478	0.360156
2.96445	4.44597	0.0954868	4.31961					2.88013	-0.0177426	4.56638	3.01349	0.439252	2.48228	-0.910841	-1.2867
1.39847	-0.392282	-0.439584	0.436695					-4.67546	-5.47508	-0.083384	-4.48441	0.9869	0.955168	0.496726	0.612686
1.95868	-2.56611	0.523661	-1.68217					-4.91441	-3.35974	-0.858279	-5.21799	-0.104375	0.738831	0.0633211	0.137294
4.14077	4.76469	2.73892	5.41471					-1.57415	-2.32667	1.79961	1.46586	0.759856	0.905702	-0.0325481	0.657161
2.34128	1.96399	1.74909	3.09655					1.07701	-7.47945	-4.28394	-3.4864	-0.0792811	1.11242	0.887765	0.778563
0.981979	1.29957	0.524496	1.52558					-1.1281	-2.02283	-0.601933	5.48888	0.248767	1.79859	0.927698	-0.446621
0.664044	0.157667	0.540708	-0.490847					3.58799	-3.53537	3.77244	5.70551	-0.287765	2.82622	0.674274	-0.188271
0.536329	0.374407	1.5712	-0.024775					2.68628	-0.540829	3.70569	6.67425	0.487455	-0.218162	0.690224	0.062317
-0.201109	-0.420854	-0.684108	-0.0781348					-2.31281	-1.6971	-1.58672	3.19452	-0.937909	-0.82964	-0.492047	-0.55213
0.772582	1.38672	0.831341	1.25425					0.123254	0.559038	0.410733	1.04522	0.0995234	0.0215716	0.249019	0.022865
0.569006	1.08866	0.635886	1.01205					0.869242	0.320087	0.645376	1.13424	0.779501	1.63427	2.98049	0.696174
0.940454	0.884764	1.17598	1.75634					0.416436	0.212585	0.36523	0.865647	-0.888097	0.684531	0.112027	0.483328
0.911731	1.03679	1.84151	1.41249					0.0568707	-0.0209586	0.541918	0.0882043	-0.0799986	-0.502218	0.30105	0.372998
1.01832	0.194744	0.692381	0.492184					1.86956	0.892546	0.15291	0.706596	0.383312	-0.0638613	0.143341	0.467077
1.09047	0.953301	0.232305	0.570573					-0.19379	-0.164545	0.911164	0.374076	-0.395582	-0.56838	-0.152544	-0.570516
0.683269	1.07525	0.399009	2.30167					0.119423	0.380715	-0.226621	-0.433618	0.509231	1.76135	0.260067	0.134734
1.16338	1.67483	0.809707	2.07677					-0.490397	-0.907541	-1.12223	-0.662041	-0.00787397	0.382775	0.269648	0.436265
-0.191769	0.435772	1.3281	0.994242					0.00534653	-0.151088	0.319483	-0.451975	0.896632	-0.0185797	0.472952	0.811526
0.840582	1.99646	1.36444	0.987944					-1.00934	-1.0071	-0.240148	-0.758258	-0.326139	-0.100949	0.24686	0.0356713
1.02716	1.28012	0.783243	0.935896					-0.0720555	1.46385	5.95531	0.724598	1.9236	3.03672	-0.894854	3.99639
0.0795199	0.480248	0.102015	-0.0321072					-1.30087	0.244459	0.464942	-0.208626	-0.233118	3.5909	1.58795	-0.0738988
-0.104532	-0.0517791	-0.513664	0.387201					-0.752324	-1.40668	-2.32657	-4.05948	1.33888	1.12049	2.50846	3.44753
1.07863	1.61625	1.12351	1.69958					5.18725	1.67338	1.64115	-0.123556	-1.25289	-0.832881	0.21225	1.10741
0.732775	-0.220908	-0.20627	0.686717					-0.0429975	0.514215	1.39731	1.9483	-2.5419	-1.55964	-0.824817	-3.68227
[truncated: 667 more rows]

[truncated: 1 more sheets: figure S17]
